# Supplementary material for: Blood glucose and lipids are associated with sarcoidosis: findings from observational and mendelian randomization studies
Source: Respir Res. 2024 Jan 22;25:50. doi: 10.1186/s12931-023-02663-4 (PMC10804582; doi:10.1186/s12931-023-02663-4)
Supplement: Supplementary file 1 — Supplementary Material 1 [file 12931_2023_2663_MOESM1_ESM.xls]

## Sheet: Table S1
Table S1. The detailed information for 63 shared SNPs between fasting glucose and sarcoidosis in forward MR
	SNP	chr	pos	effect_allele.exposure	other_allele.exposure	beta.exposure	se.exposure	pval.exposure	F statistics	samplesize.exposure	id.exposure	exposure	mr_keep.exposure	pval_origin.exposure	data_source.exposure	effect_allele.outcome	other_allele.outcome	beta.outcome	se.outcome	pval.outcome	samplesize.outcome	id.outcome	outcome	mr_keep.outcome	data_source.outcome
1	rs10305457	6	39034095	T	C	0.0235	0.0032	1.20893e-14	53.9307	200622	ebi-a-GCST90002232	Fasting glucose || id:ebi-a-GCST90002232	TRUE	reported	igd	T	C	0.0379	0.0578	0.5118	217758	finn-b-D3_SARCOIDOSIS	Sarcoidosis || id:finn-b-D3_SARCOIDOSIS	TRUE	igd
2	rs1057394	2	27324036	A	G	-0.0124	0.0018	1.91117e-12	47.4568	200622	ebi-a-GCST90002232	Fasting glucose || id:ebi-a-GCST90002232	TRUE	reported	igd	A	G	0.0865	0.0337	0.0102101	217758	finn-b-D3_SARCOIDOSIS	Sarcoidosis || id:finn-b-D3_SARCOIDOSIS	TRUE	igd
3	rs10811660	9	22134068	A	G	-0.0223	0.0022	7.9378e-25	102.746	200622	ebi-a-GCST90002232	Fasting glucose || id:ebi-a-GCST90002232	TRUE	reported	igd	A	G	-0.0295	0.0459	0.5208	217758	finn-b-D3_SARCOIDOSIS	Sarcoidosis || id:finn-b-D3_SARCOIDOSIS	TRUE	igd
4	rs10830963	11	92708710	G	C	0.0772	0.0019	1e-200	1650.93	200622	ebi-a-GCST90002232	Fasting glucose || id:ebi-a-GCST90002232	TRUE	reported	igd	G	C	0.1087	0.0337	0.00125499	217758	finn-b-D3_SARCOIDOSIS	Sarcoidosis || id:finn-b-D3_SARCOIDOSIS	TRUE	igd
5	rs10838524	11	45870177	G	A	-0.0238	0.0016	1.55883e-40	221.266	200622	ebi-a-GCST90002232	Fasting glucose || id:ebi-a-GCST90002232	TRUE	reported	igd	G	A	0.0167	0.0326	0.6088	217758	finn-b-D3_SARCOIDOSIS	Sarcoidosis || id:finn-b-D3_SARCOIDOSIS	TRUE	igd
6	rs10838693	11	47350553	C	G	0.0177	0.0018	3.44191e-23	96.6944	200622	ebi-a-GCST90002232	Fasting glucose || id:ebi-a-GCST90002232	TRUE	reported	igd	C	G	-0.0433	0.0343	0.2075	217758	finn-b-D3_SARCOIDOSIS	Sarcoidosis || id:finn-b-D3_SARCOIDOSIS	TRUE	igd
7	rs10974438	9	4291928	C	A	0.0198	0.0017	9.84691e-31	135.654	200622	ebi-a-GCST90002232	Fasting glucose || id:ebi-a-GCST90002232	TRUE	reported	igd	C	A	0.0745	0.0334	0.02558	217758	finn-b-D3_SARCOIDOSIS	Sarcoidosis || id:finn-b-D3_SARCOIDOSIS	TRUE	igd
8	rs11603349	11	72460694	C	T	-0.0236	0.0022	3.11602e-25	115.074	200622	ebi-a-GCST90002232	Fasting glucose || id:ebi-a-GCST90002232	TRUE	reported	igd	C	T	-0.0565	0.038	0.1374	217758	finn-b-D3_SARCOIDOSIS	Sarcoidosis || id:finn-b-D3_SARCOIDOSIS	TRUE	igd
9	rs11610045	12	133063768	A	G	0.0144	0.0019	3.25987e-13	57.4404	200622	ebi-a-GCST90002232	Fasting glucose || id:ebi-a-GCST90002232	TRUE	reported	igd	A	G	-0.0279	0.0325	0.3901	217758	finn-b-D3_SARCOIDOSIS	Sarcoidosis || id:finn-b-D3_SARCOIDOSIS	TRUE	igd
10	rs11619319	13	28487599	G	A	0.0173	0.002	3.41193e-20	74.8225	200622	ebi-a-GCST90002232	Fasting glucose || id:ebi-a-GCST90002232	TRUE	reported	igd	G	A	0.0094	0.0371	0.7992	217758	finn-b-D3_SARCOIDOSIS	Sarcoidosis || id:finn-b-D3_SARCOIDOSIS	TRUE	igd
11	rs11708067	3	123065778	G	A	-0.0281	0.002	1.62592e-43	197.403	200622	ebi-a-GCST90002232	Fasting glucose || id:ebi-a-GCST90002232	TRUE	reported	igd	G	A	0.009	0.0429	0.8334	217758	finn-b-D3_SARCOIDOSIS	Sarcoidosis || id:finn-b-D3_SARCOIDOSIS	TRUE	igd
12	rs12055786	6	153431125	T	C	0.012	0.0017	1.166e-11	49.827	200622	ebi-a-GCST90002232	Fasting glucose || id:ebi-a-GCST90002232	TRUE	reported	igd	T	C	0.0101	0.0326	0.7568	217758	finn-b-D3_SARCOIDOSIS	Sarcoidosis || id:finn-b-D3_SARCOIDOSIS	TRUE	igd
13	rs12541643	8	81076874	T	C	0.0118	0.0019	4.51097e-09	38.5706	200622	ebi-a-GCST90002232	Fasting glucose || id:ebi-a-GCST90002232	TRUE	reported	igd	T	C	0.036	0.0323	0.2649	217758	finn-b-D3_SARCOIDOSIS	Sarcoidosis || id:finn-b-D3_SARCOIDOSIS	TRUE	igd
14	rs1260326	2	27730940	C	T	0.0282	0.0017	4.48126e-65	275.17	200622	ebi-a-GCST90002232	Fasting glucose || id:ebi-a-GCST90002232	TRUE	reported	igd	C	T	-0.0594	0.0339	0.0798307	217758	finn-b-D3_SARCOIDOSIS	Sarcoidosis || id:finn-b-D3_SARCOIDOSIS	TRUE	igd
15	rs12784552	10	113036354	G	A	-0.0329	0.003	2.86286e-31	120.268	200622	ebi-a-GCST90002232	Fasting glucose || id:ebi-a-GCST90002232	TRUE	reported	igd	G	A	-0.128	0.0568	0.0243097	217758	finn-b-D3_SARCOIDOSIS	Sarcoidosis || id:finn-b-D3_SARCOIDOSIS	TRUE	igd
16	rs12888855	14	100830818	A	C	-0.0135	0.002	6.01866e-12	45.5625	200622	ebi-a-GCST90002232	Fasting glucose || id:ebi-a-GCST90002232	TRUE	reported	igd	A	C	-0.0662	0.0416	0.1112	217758	finn-b-D3_SARCOIDOSIS	Sarcoidosis || id:finn-b-D3_SARCOIDOSIS	TRUE	igd
17	rs12898997	15	75090349	T	C	-0.0098	0.0017	4.64098e-09	33.2318	200622	ebi-a-GCST90002232	Fasting glucose || id:ebi-a-GCST90002232	TRUE	reported	igd	T	C	0.0106	0.0325	0.743401	217758	finn-b-D3_SARCOIDOSIS	Sarcoidosis || id:finn-b-D3_SARCOIDOSIS	TRUE	igd
18	rs157512	5	55809127	C	T	-0.0134	0.0021	5.426e-10	40.7166	200622	ebi-a-GCST90002232	Fasting glucose || id:ebi-a-GCST90002232	TRUE	reported	igd	C	T	0.015	0.0353	0.6718	217758	finn-b-D3_SARCOIDOSIS	Sarcoidosis || id:finn-b-D3_SARCOIDOSIS	TRUE	igd
19	rs1604038	3	170709193	T	C	-0.0198	0.0018	4.46786e-28	121	200622	ebi-a-GCST90002232	Fasting glucose || id:ebi-a-GCST90002232	TRUE	reported	igd	T	C	0.0342	0.0364	0.3473	217758	finn-b-D3_SARCOIDOSIS	Sarcoidosis || id:finn-b-D3_SARCOIDOSIS	TRUE	igd
20	rs16851397	3	141134818	G	A	-0.0327	0.0042	1.26009e-12	60.6173	200622	ebi-a-GCST90002232	Fasting glucose || id:ebi-a-GCST90002232	TRUE	reported	igd	G	A	0.0716	0.0879	0.4151	217758	finn-b-D3_SARCOIDOSIS	Sarcoidosis || id:finn-b-D3_SARCOIDOSIS	TRUE	igd
21	rs16913693	9	111680359	G	T	-0.0394	0.0049	2.81968e-16	64.6547	200622	ebi-a-GCST90002232	Fasting glucose || id:ebi-a-GCST90002232	TRUE	reported	igd	G	T	0.0816	0.1037	0.4315	217758	finn-b-D3_SARCOIDOSIS	Sarcoidosis || id:finn-b-D3_SARCOIDOSIS	TRUE	igd
22	rs17168486	7	14898282	T	C	0.028	0.0021	4.16965e-36	177.778	200622	ebi-a-GCST90002232	Fasting glucose || id:ebi-a-GCST90002232	TRUE	reported	igd	T	C	0.0249	0.0404	0.5374	217758	finn-b-D3_SARCOIDOSIS	Sarcoidosis || id:finn-b-D3_SARCOIDOSIS	TRUE	igd
23	rs17265513	20	39832628	C	T	0.0158	0.0021	5.10152e-14	56.6077	200622	ebi-a-GCST90002232	Fasting glucose || id:ebi-a-GCST90002232	TRUE	reported	igd	C	T	0.0038	0.0359	0.9166	217758	finn-b-D3_SARCOIDOSIS	Sarcoidosis || id:finn-b-D3_SARCOIDOSIS	TRUE	igd
24	rs17270243	15	60862500	G	A	0.0104	0.0021	3.61601e-08	24.5261	200622	ebi-a-GCST90002232	Fasting glucose || id:ebi-a-GCST90002232	TRUE	reported	igd	G	A	0.0121	0.0411	0.768199	217758	finn-b-D3_SARCOIDOSIS	Sarcoidosis || id:finn-b-D3_SARCOIDOSIS	TRUE	igd
25	rs17437560	3	152180329	T	C	-0.0175	0.0032	3.33096e-08	29.9072	200622	ebi-a-GCST90002232	Fasting glucose || id:ebi-a-GCST90002232	TRUE	reported	igd	T	C	0.0036	0.0691	0.9579	217758	finn-b-D3_SARCOIDOSIS	Sarcoidosis || id:finn-b-D3_SARCOIDOSIS	TRUE	igd
26	rs174583	11	61609750	T	C	-0.0168	0.0017	3.37132e-22	97.6609	200622	ebi-a-GCST90002232	Fasting glucose || id:ebi-a-GCST90002232	TRUE	reported	igd	T	C	-0.0371	0.0328	0.2579	217758	finn-b-D3_SARCOIDOSIS	Sarcoidosis || id:finn-b-D3_SARCOIDOSIS	TRUE	igd
27	rs1820176	5	95696585	C	T	-0.0247	0.002	1.90502e-34	152.523	200622	ebi-a-GCST90002232	Fasting glucose || id:ebi-a-GCST90002232	TRUE	reported	igd	C	T	-0.013	0.0347	0.7074	217758	finn-b-D3_SARCOIDOSIS	Sarcoidosis || id:finn-b-D3_SARCOIDOSIS	TRUE	igd
28	rs189548	2	54941112	A	G	-0.0123	0.002	2.81099e-09	37.8225	200622	ebi-a-GCST90002232	Fasting glucose || id:ebi-a-GCST90002232	TRUE	reported	igd	A	G	-0.0296	0.0388	0.4449	217758	finn-b-D3_SARCOIDOSIS	Sarcoidosis || id:finn-b-D3_SARCOIDOSIS	TRUE	igd
29	rs194518	7	89853149	A	G	0.0102	0.0018	8.75709e-09	32.1111	200622	ebi-a-GCST90002232	Fasting glucose || id:ebi-a-GCST90002232	TRUE	reported	igd	A	G	-0.0753	0.0327	0.02119	217758	finn-b-D3_SARCOIDOSIS	Sarcoidosis || id:finn-b-D3_SARCOIDOSIS	TRUE	igd
30	rs2075423	1	214154719	T	G	-0.0161	0.0017	3.18273e-21	89.692	200622	ebi-a-GCST90002232	Fasting glucose || id:ebi-a-GCST90002232	TRUE	reported	igd	T	G	0.0069	0.0326	0.8324	217758	finn-b-D3_SARCOIDOSIS	Sarcoidosis || id:finn-b-D3_SARCOIDOSIS	TRUE	igd
31	rs2461385	2	169700463	C	T	-0.0217	0.0024	2.73023e-19	81.7517	200622	ebi-a-GCST90002232	Fasting glucose || id:ebi-a-GCST90002232	TRUE	reported	igd	C	T	-0.0336	0.0499	0.5006	217758	finn-b-D3_SARCOIDOSIS	Sarcoidosis || id:finn-b-D3_SARCOIDOSIS	TRUE	igd
32	rs2595701	7	44148553	G	A	-0.0189	0.0021	4.47816e-19	81	200622	ebi-a-GCST90002232	Fasting glucose || id:ebi-a-GCST90002232	TRUE	reported	igd	G	A	0.0314	0.0352	0.3735	217758	finn-b-D3_SARCOIDOSIS	Sarcoidosis || id:finn-b-D3_SARCOIDOSIS	TRUE	igd
33	rs2657879	12	56865338	G	A	0.0119	0.0022	7.33398e-09	29.2583	200622	ebi-a-GCST90002232	Fasting glucose || id:ebi-a-GCST90002232	TRUE	reported	igd	G	A	0.0138	0.042	0.7418	217758	finn-b-D3_SARCOIDOSIS	Sarcoidosis || id:finn-b-D3_SARCOIDOSIS	TRUE	igd
34	rs2839671	10	26505822	A	G	-0.016	0.0022	8.37915e-14	52.8926	200622	ebi-a-GCST90002232	Fasting glucose || id:ebi-a-GCST90002232	TRUE	reported	igd	A	G	-0.0287	0.0471	0.5432	217758	finn-b-D3_SARCOIDOSIS	Sarcoidosis || id:finn-b-D3_SARCOIDOSIS	TRUE	igd
35	rs348330	1	229672955	A	G	-0.0122	0.002	3.03599e-10	37.21	200622	ebi-a-GCST90002232	Fasting glucose || id:ebi-a-GCST90002232	TRUE	reported	igd	A	G	0.0896	0.0339	0.00827904	217758	finn-b-D3_SARCOIDOSIS	Sarcoidosis || id:finn-b-D3_SARCOIDOSIS	TRUE	igd
36	rs35889227	14	90055468	T	G	-0.013	0.0019	3.36504e-10	46.8144	200622	ebi-a-GCST90002232	Fasting glucose || id:ebi-a-GCST90002232	TRUE	reported	igd	T	G	-0.0034	0.0335	0.9194	217758	finn-b-D3_SARCOIDOSIS	Sarcoidosis || id:finn-b-D3_SARCOIDOSIS	TRUE	igd
37	rs3778321	6	7250270	A	G	-0.0186	0.0021	3.15718e-17	78.449	200622	ebi-a-GCST90002232	Fasting glucose || id:ebi-a-GCST90002232	TRUE	reported	igd	A	G	0.0227	0.039	0.560701	217758	finn-b-D3_SARCOIDOSIS	Sarcoidosis || id:finn-b-D3_SARCOIDOSIS	TRUE	igd
38	rs3829109	9	139256766	A	G	-0.0163	0.002	1.08693e-15	66.4225	200622	ebi-a-GCST90002232	Fasting glucose || id:ebi-a-GCST90002232	TRUE	reported	igd	A	G	-0.0106	0.0338	0.753	217758	finn-b-D3_SARCOIDOSIS	Sarcoidosis || id:finn-b-D3_SARCOIDOSIS	TRUE	igd
39	rs3842753	11	2181060	G	T	-0.0134	0.0022	2.84099e-09	37.0992	200622	ebi-a-GCST90002232	Fasting glucose || id:ebi-a-GCST90002232	TRUE	reported	igd	G	T	-0.0803	0.04	0.0445697	217758	finn-b-D3_SARCOIDOSIS	Sarcoidosis || id:finn-b-D3_SARCOIDOSIS	TRUE	igd
40	rs39713	22	30343186	T	C	-0.0169	0.0031	1.76701e-08	29.7201	200622	ebi-a-GCST90002232	Fasting glucose || id:ebi-a-GCST90002232	TRUE	reported	igd	T	C	-0.0212	0.0581	0.7145	217758	finn-b-D3_SARCOIDOSIS	Sarcoidosis || id:finn-b-D3_SARCOIDOSIS	TRUE	igd
41	rs4760278	12	57771153	A	C	-0.011	0.002	3.33096e-08	30.25	200622	ebi-a-GCST90002232	Fasting glucose || id:ebi-a-GCST90002232	TRUE	reported	igd	A	C	0.018	0.0389	0.643	217758	finn-b-D3_SARCOIDOSIS	Sarcoidosis || id:finn-b-D3_SARCOIDOSIS	TRUE	igd
42	rs4862423	4	185726548	T	C	0.0123	0.0019	4.44703e-10	41.9086	200622	ebi-a-GCST90002232	Fasting glucose || id:ebi-a-GCST90002232	TRUE	reported	igd	T	C	-0.0094	0.0334	0.779301	217758	finn-b-D3_SARCOIDOSIS	Sarcoidosis || id:finn-b-D3_SARCOIDOSIS	TRUE	igd
43	rs507666	9	136149399	A	G	0.0164	0.0021	6.99198e-17	60.9887	200622	ebi-a-GCST90002232	Fasting glucose || id:ebi-a-GCST90002232	TRUE	reported	igd	A	G	0.0477	0.0401	0.234	217758	finn-b-D3_SARCOIDOSIS	Sarcoidosis || id:finn-b-D3_SARCOIDOSIS	TRUE	igd
44	rs537183	2	169774646	T	C	0.0663	0.0017	1e-200	1521	200622	ebi-a-GCST90002232	Fasting glucose || id:ebi-a-GCST90002232	TRUE	reported	igd	T	C	0.0097	0.0341	0.7758	217758	finn-b-D3_SARCOIDOSIS	Sarcoidosis || id:finn-b-D3_SARCOIDOSIS	TRUE	igd
45	rs58925536	7	75698480	T	C	0.0306	0.0053	5.82103e-09	33.3343	200622	ebi-a-GCST90002232	Fasting glucose || id:ebi-a-GCST90002232	TRUE	reported	igd	T	C	0.044	0.0888	0.6207	217758	finn-b-D3_SARCOIDOSIS	Sarcoidosis || id:finn-b-D3_SARCOIDOSIS	TRUE	igd
46	rs6113722	20	22557099	A	G	-0.0424	0.0044	7.65949e-25	92.8595	200622	ebi-a-GCST90002232	Fasting glucose || id:ebi-a-GCST90002232	TRUE	reported	igd	A	G	-0.0641	0.0844	0.4478	217758	finn-b-D3_SARCOIDOSIS	Sarcoidosis || id:finn-b-D3_SARCOIDOSIS	TRUE	igd
47	rs6489811	12	121893626	G	A	0.011	0.0018	3.26701e-09	37.3457	200622	ebi-a-GCST90002232	Fasting glucose || id:ebi-a-GCST90002232	TRUE	reported	igd	G	A	-0.0073	0.0331	0.8245	217758	finn-b-D3_SARCOIDOSIS	Sarcoidosis || id:finn-b-D3_SARCOIDOSIS	TRUE	igd
48	rs6538804	12	97848910	G	C	-0.0142	0.0019	9.41239e-14	55.856	200622	ebi-a-GCST90002232	Fasting glucose || id:ebi-a-GCST90002232	TRUE	reported	igd	G	C	-0.0056	0.0338	0.8681	217758	finn-b-D3_SARCOIDOSIS	Sarcoidosis || id:finn-b-D3_SARCOIDOSIS	TRUE	igd
49	rs6598541	15	99271135	G	A	-0.0114	0.0017	4.12382e-12	44.9689	200622	ebi-a-GCST90002232	Fasting glucose || id:ebi-a-GCST90002232	TRUE	reported	igd	G	A	-0.0131	0.0338	0.6991	217758	finn-b-D3_SARCOIDOSIS	Sarcoidosis || id:finn-b-D3_SARCOIDOSIS	TRUE	igd
50	rs6662924	1	100894419	A	C	0.0143	0.0023	3.34103e-10	38.656	200622	ebi-a-GCST90002232	Fasting glucose || id:ebi-a-GCST90002232	TRUE	reported	igd	A	C	0.1007	0.0404	0.0126599	217758	finn-b-D3_SARCOIDOSIS	Sarcoidosis || id:finn-b-D3_SARCOIDOSIS	TRUE	igd
51	rs6808574	3	187740523	C	T	0.0127	0.0017	7.20941e-14	55.8097	200622	ebi-a-GCST90002232	Fasting glucose || id:ebi-a-GCST90002232	TRUE	reported	igd	C	T	-0.0602	0.0332	0.0698297	217758	finn-b-D3_SARCOIDOSIS	Sarcoidosis || id:finn-b-D3_SARCOIDOSIS	TRUE	igd
52	rs7012637	8	9173209	A	G	-0.018	0.0017	9.74541e-25	112.111	200622	ebi-a-GCST90002232	Fasting glucose || id:ebi-a-GCST90002232	TRUE	reported	igd	A	G	-0.0413	0.0368	0.262	217758	finn-b-D3_SARCOIDOSIS	Sarcoidosis || id:finn-b-D3_SARCOIDOSIS	TRUE	igd
53	rs7095788	10	95384152	T	C	-0.0106	0.0018	1.97601e-09	34.679	200622	ebi-a-GCST90002232	Fasting glucose || id:ebi-a-GCST90002232	TRUE	reported	igd	T	C	-0.0301	0.0344	0.3803	217758	finn-b-D3_SARCOIDOSIS	Sarcoidosis || id:finn-b-D3_SARCOIDOSIS	TRUE	igd
54	rs7163757	15	62391608	T	C	-0.0217	0.0016	2.64119e-36	183.941	200622	ebi-a-GCST90002232	Fasting glucose || id:ebi-a-GCST90002232	TRUE	reported	igd	T	C	0.0409	0.0325	0.2085	217758	finn-b-D3_SARCOIDOSIS	Sarcoidosis || id:finn-b-D3_SARCOIDOSIS	TRUE	igd
55	rs7178572	15	77747190	G	A	0.0121	0.0018	7.08598e-10	45.1883	200622	ebi-a-GCST90002232	Fasting glucose || id:ebi-a-GCST90002232	TRUE	reported	igd	G	A	-0.0061	0.0346	0.8606	217758	finn-b-D3_SARCOIDOSIS	Sarcoidosis || id:finn-b-D3_SARCOIDOSIS	TRUE	igd
56	rs7708285	5	76425867	A	G	-0.0133	0.0019	1.253e-09	49	200622	ebi-a-GCST90002232	Fasting glucose || id:ebi-a-GCST90002232	TRUE	reported	igd	A	G	-0.034	0.0387	0.3791	217758	finn-b-D3_SARCOIDOSIS	Sarcoidosis || id:finn-b-D3_SARCOIDOSIS	TRUE	igd
57	rs77981966	2	43777964	T	C	-0.0246	0.0035	1.58016e-14	49.4008	200622	ebi-a-GCST90002232	Fasting glucose || id:ebi-a-GCST90002232	TRUE	reported	igd	T	C	0.0991	0.0895	0.2684	217758	finn-b-D3_SARCOIDOSIS	Sarcoidosis || id:finn-b-D3_SARCOIDOSIS	TRUE	igd
58	rs78132593	1	150868102	A	C	-0.0147	0.0022	2.59801e-10	44.6467	200622	ebi-a-GCST90002232	Fasting glucose || id:ebi-a-GCST90002232	TRUE	reported	igd	A	C	0.014	0.0409	0.731601	217758	finn-b-D3_SARCOIDOSIS	Sarcoidosis || id:finn-b-D3_SARCOIDOSIS	TRUE	igd
59	rs7903146	10	114758349	T	C	0.0259	0.0019	1.9948e-35	185.82	200622	ebi-a-GCST90002232	Fasting glucose || id:ebi-a-GCST90002232	TRUE	reported	igd	T	C	0.025	0.0402	0.534399	217758	finn-b-D3_SARCOIDOSIS	Sarcoidosis || id:finn-b-D3_SARCOIDOSIS	TRUE	igd
60	rs878521	7	44255643	A	G	0.0549	0.002	2.6485e-174	753.502	200622	ebi-a-GCST90002232	Fasting glucose || id:ebi-a-GCST90002232	TRUE	reported	igd	A	G	0.0355	0.0399	0.374	217758	finn-b-D3_SARCOIDOSIS	Sarcoidosis || id:finn-b-D3_SARCOIDOSIS	TRUE	igd
61	rs896854	8	95960511	C	T	-0.0099	0.0016	5.61203e-09	38.2852	200622	ebi-a-GCST90002232	Fasting glucose || id:ebi-a-GCST90002232	TRUE	reported	igd	C	T	0.027	0.0323	0.4028	217758	finn-b-D3_SARCOIDOSIS	Sarcoidosis || id:finn-b-D3_SARCOIDOSIS	TRUE	igd
62	rs9348441	6	20680678	A	T	0.0176	0.0018	4.40251e-20	95.6049	200622	ebi-a-GCST90002232	Fasting glucose || id:ebi-a-GCST90002232	TRUE	reported	igd	A	T	0.0762	0.0343	0.0263299	217758	finn-b-D3_SARCOIDOSIS	Sarcoidosis || id:finn-b-D3_SARCOIDOSIS	TRUE	igd
63	rs9650069	8	118204020	T	C	-0.0286	0.0018	8.30615e-58	252.457	200622	ebi-a-GCST90002232	Fasting glucose || id:ebi-a-GCST90002232	TRUE	reported	igd	T	C	-0.0142	0.0333	0.6705	217758	finn-b-D3_SARCOIDOSIS	Sarcoidosis || id:finn-b-D3_SARCOIDOSIS	TRUE	igd

## Sheet: Table S2
Table S2. The detailed information for 310 shared SNPs between HDLC and sarcoidosis in forward MR
	SNP	chr	pos	effect_allele.exposure	other_allele.exposure	beta.exposure	se.exposure	pval.exposure	F statistics	samplesize.exposure	id.exposure	exposure	mr_keep.exposure	pval_origin.exposure	data_source.exposure	effect_allele.outcome	other_allele.outcome	beta.outcome	se.outcome	pval.outcome	samplesize.outcome	id.outcome	outcome	mr_keep.outcome	data_source.outcome
1	rs10031010	4	120035180	A	G	0.0138083	0.00246597	2.1e-08	31.3549	403943	ieu-b-109	HDL cholesterol || id:ieu-b-109	TRUE	reported	igd	A	G	0.0059	0.0376	0.8744	217758	finn-b-D3_SARCOIDOSIS	Sarcoidosis || id:finn-b-D3_SARCOIDOSIS	TRUE	igd
2	rs10053349	5	78475423	C	T	0.0120071	0.00195336	7.90005e-10	37.7843	403943	ieu-b-109	HDL cholesterol || id:ieu-b-109	TRUE	reported	igd	C	T	-0.0345	0.0326	0.2893	217758	finn-b-D3_SARCOIDOSIS	Sarcoidosis || id:finn-b-D3_SARCOIDOSIS	TRUE	igd
3	rs10108282	8	9720946	A	T	0.0168525	0.00234262	6.29941e-13	51.7517	403943	ieu-b-109	HDL cholesterol || id:ieu-b-109	TRUE	reported	igd	A	T	-0.1286	0.0426	0.00252901	217758	finn-b-D3_SARCOIDOSIS	Sarcoidosis || id:finn-b-D3_SARCOIDOSIS	TRUE	igd
4	rs10162642	15	58577163	A	G	-0.0479223	0.0023419	4.60045e-93	418.734	403943	ieu-b-109	HDL cholesterol || id:ieu-b-109	TRUE	reported	igd	A	G	0.0315	0.0458	0.492	217758	finn-b-D3_SARCOIDOSIS	Sarcoidosis || id:finn-b-D3_SARCOIDOSIS	TRUE	igd
5	rs10233430	7	1051664	C	T	-0.0204944	0.00192772	2.09991e-26	113.027	403943	ieu-b-109	HDL cholesterol || id:ieu-b-109	TRUE	reported	igd	C	T	-0.0169	0.0325	0.6038	217758	finn-b-D3_SARCOIDOSIS	Sarcoidosis || id:finn-b-D3_SARCOIDOSIS	TRUE	igd
6	rs1045241	5	118729286	T	C	0.0164171	0.00215576	2.60016e-14	57.9952	403943	ieu-b-109	HDL cholesterol || id:ieu-b-109	TRUE	reported	igd	T	C	-0.0283	0.0348	0.4156	217758	finn-b-D3_SARCOIDOSIS	Sarcoidosis || id:finn-b-D3_SARCOIDOSIS	TRUE	igd
7	rs1047891	2	211540507	A	C	-0.0189073	0.00204367	2.19989e-20	85.5929	403943	ieu-b-109	HDL cholesterol || id:ieu-b-109	TRUE	reported	igd	A	C	-0.013	0.0346	0.706801	217758	finn-b-D3_SARCOIDOSIS	Sarcoidosis || id:finn-b-D3_SARCOIDOSIS	TRUE	igd
8	rs10504477	8	71338185	C	T	-0.0150661	0.00193097	6.09958e-15	60.8766	403943	ieu-b-109	HDL cholesterol || id:ieu-b-109	TRUE	reported	igd	C	T	-0.0159	0.0326	0.6264	217758	finn-b-D3_SARCOIDOSIS	Sarcoidosis || id:finn-b-D3_SARCOIDOSIS	TRUE	igd
9	rs10513801	3	185822353	G	T	-0.0303325	0.00277034	6.70039e-28	119.881	403943	ieu-b-109	HDL cholesterol || id:ieu-b-109	TRUE	reported	igd	G	T	0.1032	0.0533	0.0528896	217758	finn-b-D3_SARCOIDOSIS	Sarcoidosis || id:finn-b-D3_SARCOIDOSIS	TRUE	igd
10	rs1055582	4	39700173	T	C	0.0140251	0.00190973	2.09991e-13	53.9347	403943	ieu-b-109	HDL cholesterol || id:ieu-b-109	TRUE	reported	igd	T	C	-0.0659	0.0328	0.04462	217758	finn-b-D3_SARCOIDOSIS	Sarcoidosis || id:finn-b-D3_SARCOIDOSIS	TRUE	igd
11	rs10750766	11	65473798	A	C	-0.0185663	0.00209928	9.20026e-19	78.2186	403943	ieu-b-109	HDL cholesterol || id:ieu-b-109	TRUE	reported	igd	A	C	-0.0122	0.0367	0.7396	217758	finn-b-D3_SARCOIDOSIS	Sarcoidosis || id:finn-b-D3_SARCOIDOSIS	TRUE	igd
12	rs10774439	12	6731818	A	G	0.020513	0.00248318	1.39991e-16	68.2405	403943	ieu-b-109	HDL cholesterol || id:ieu-b-109	TRUE	reported	igd	A	G	0.009	0.038	0.8133	217758	finn-b-D3_SARCOIDOSIS	Sarcoidosis || id:finn-b-D3_SARCOIDOSIS	TRUE	igd
13	rs10786114	10	95309022	T	C	0.0238735	0.00288231	1.20005e-16	68.6042	403943	ieu-b-109	HDL cholesterol || id:ieu-b-109	TRUE	reported	igd	T	C	0.0202	0.0464	0.663001	217758	finn-b-D3_SARCOIDOSIS	Sarcoidosis || id:finn-b-D3_SARCOIDOSIS	TRUE	igd
14	rs1083470	2	147871114	A	G	0.0115829	0.00195974	3.40001e-09	34.9331	403943	ieu-b-109	HDL cholesterol || id:ieu-b-109	TRUE	reported	igd	A	G	-0.0128	0.0328	0.697301	217758	finn-b-D3_SARCOIDOSIS	Sarcoidosis || id:finn-b-D3_SARCOIDOSIS	TRUE	igd
15	rs11009262	10	33448764	T	G	-0.0233289	0.00409245	1.2e-08	32.4954	403943	ieu-b-109	HDL cholesterol || id:ieu-b-109	TRUE	reported	igd	T	G	-0.0624	0.0672	0.353	217758	finn-b-D3_SARCOIDOSIS	Sarcoidosis || id:finn-b-D3_SARCOIDOSIS	TRUE	igd
16	rs11021232	11	95320808	C	T	-0.0167378	0.00248678	1.69981e-11	45.3025	403943	ieu-b-109	HDL cholesterol || id:ieu-b-109	TRUE	reported	igd	C	T	0.1071	0.043	0.01286	217758	finn-b-D3_SARCOIDOSIS	Sarcoidosis || id:finn-b-D3_SARCOIDOSIS	TRUE	igd
17	rs11045171	12	20470199	G	A	0.0283661	0.00240558	4.30031e-32	139.046	403943	ieu-b-109	HDL cholesterol || id:ieu-b-109	TRUE	reported	igd	G	A	-0.0285	0.0393	0.4688	217758	finn-b-D3_SARCOIDOSIS	Sarcoidosis || id:finn-b-D3_SARCOIDOSIS	TRUE	igd
18	rs111363680	12	124167271	T	C	0.0328171	0.00592877	3.09999e-08	30.6388	403943	ieu-b-109	HDL cholesterol || id:ieu-b-109	TRUE	reported	igd	T	C	0.2679	0.1404	0.0564404	217758	finn-b-D3_SARCOIDOSIS	Sarcoidosis || id:finn-b-D3_SARCOIDOSIS	TRUE	igd
19	rs11171710	12	56368078	A	G	-0.0114694	0.00192933	2.80001e-09	35.3401	403943	ieu-b-109	HDL cholesterol || id:ieu-b-109	TRUE	reported	igd	A	G	0.0212	0.0327	0.5165	217758	finn-b-D3_SARCOIDOSIS	Sarcoidosis || id:finn-b-D3_SARCOIDOSIS	TRUE	igd
20	rs112001035	17	66823805	A	G	-0.0466304	0.00408312	3.29989e-30	130.423	403943	ieu-b-109	HDL cholesterol || id:ieu-b-109	TRUE	reported	igd	A	G	0.0058	0.0601	0.9235	217758	finn-b-D3_SARCOIDOSIS	Sarcoidosis || id:finn-b-D3_SARCOIDOSIS	TRUE	igd
21	rs11218738	11	122524951	A	G	0.0234498	0.00219817	1.39991e-26	113.804	403943	ieu-b-109	HDL cholesterol || id:ieu-b-109	TRUE	reported	igd	A	G	0.0211	0.0391	0.588901	217758	finn-b-D3_SARCOIDOSIS	Sarcoidosis || id:finn-b-D3_SARCOIDOSIS	TRUE	igd
22	rs112233856	16	56437620	G	A	-0.0528133	0.00579493	8.00018e-20	83.0597	403943	ieu-b-109	HDL cholesterol || id:ieu-b-109	TRUE	reported	igd	G	A	-0.0461	0.0713	0.5178	217758	finn-b-D3_SARCOIDOSIS	Sarcoidosis || id:finn-b-D3_SARCOIDOSIS	TRUE	igd
23	rs112350227	2	161091633	T	C	-0.0319379	0.00582274	4.09996e-08	30.0855	403943	ieu-b-109	HDL cholesterol || id:ieu-b-109	TRUE	reported	igd	T	C	0.0826	0.161	0.6078	217758	finn-b-D3_SARCOIDOSIS	Sarcoidosis || id:finn-b-D3_SARCOIDOSIS	TRUE	igd
24	rs11239536	10	45978598	A	T	0.0287501	0.00223129	5.50047e-38	166.022	403943	ieu-b-109	HDL cholesterol || id:ieu-b-109	TRUE	reported	igd	A	T	-0.042	0.0358	0.2416	217758	finn-b-D3_SARCOIDOSIS	Sarcoidosis || id:finn-b-D3_SARCOIDOSIS	TRUE	igd
25	rs11254464	10	17265447	C	T	0.0127581	0.00193081	3.90032e-11	43.6609	403943	ieu-b-109	HDL cholesterol || id:ieu-b-109	TRUE	reported	igd	C	T	-0.053	0.0328	0.1063	217758	finn-b-D3_SARCOIDOSIS	Sarcoidosis || id:finn-b-D3_SARCOIDOSIS	TRUE	igd
26	rs1132274	20	17596155	A	C	-0.0217809	0.00263979	1.59993e-16	68.079	403943	ieu-b-109	HDL cholesterol || id:ieu-b-109	TRUE	reported	igd	A	C	0.0576	0.0468	0.2181	217758	finn-b-D3_SARCOIDOSIS	Sarcoidosis || id:finn-b-D3_SARCOIDOSIS	TRUE	igd
27	rs113740515	12	123199410	A	G	0.0377752	0.00233951	1.20005e-58	260.714	403943	ieu-b-109	HDL cholesterol || id:ieu-b-109	TRUE	reported	igd	A	G	-0.0309	0.0418	0.4604	217758	finn-b-D3_SARCOIDOSIS	Sarcoidosis || id:finn-b-D3_SARCOIDOSIS	TRUE	igd
28	rs113966472	16	56445194	A	G	0.0324769	0.00554864	4.79999e-09	34.2591	403943	ieu-b-109	HDL cholesterol || id:ieu-b-109	TRUE	reported	igd	A	G	0.0794	0.0847	0.3485	217758	finn-b-D3_SARCOIDOSIS	Sarcoidosis || id:finn-b-D3_SARCOIDOSIS	TRUE	igd
29	rs114165349	1	27021913	C	G	-0.0810512	0.00636562	3.90032e-37	162.12	403943	ieu-b-109	HDL cholesterol || id:ieu-b-109	TRUE	reported	igd	C	G	-0.1992	0.0863	0.0210102	217758	finn-b-D3_SARCOIDOSIS	Sarcoidosis || id:finn-b-D3_SARCOIDOSIS	TRUE	igd
30	rs115912456	5	82815158	G	A	0.028084	0.0047884	4.49997e-09	34.3983	403943	ieu-b-109	HDL cholesterol || id:ieu-b-109	TRUE	reported	igd	G	A	-0.0246	0.1209	0.8387	217758	finn-b-D3_SARCOIDOSIS	Sarcoidosis || id:finn-b-D3_SARCOIDOSIS	TRUE	igd
31	rs116006942	5	53405314	A	G	-0.02987	0.00403491	1.29987e-13	54.8028	403943	ieu-b-109	HDL cholesterol || id:ieu-b-109	TRUE	reported	igd	A	G	-0.084	0.0812	0.3005	217758	finn-b-D3_SARCOIDOSIS	Sarcoidosis || id:finn-b-D3_SARCOIDOSIS	TRUE	igd
32	rs11631178	15	58714787	C	T	0.0211366	0.0031235	1.29987e-11	45.7917	403943	ieu-b-109	HDL cholesterol || id:ieu-b-109	TRUE	reported	igd	C	T	0.0462	0.0542	0.3939	217758	finn-b-D3_SARCOIDOSIS	Sarcoidosis || id:finn-b-D3_SARCOIDOSIS	TRUE	igd
33	rs11640494	16	88029685	A	G	-0.015349	0.00189969	6.4998e-16	65.2822	403943	ieu-b-109	HDL cholesterol || id:ieu-b-109	TRUE	reported	igd	A	G	-0.0694	0.0347	0.0454601	217758	finn-b-D3_SARCOIDOSIS	Sarcoidosis || id:finn-b-D3_SARCOIDOSIS	TRUE	igd
34	rs11664369	18	57739072	T	C	-0.0229777	0.00215861	1.80011e-26	113.309	403943	ieu-b-109	HDL cholesterol || id:ieu-b-109	TRUE	reported	igd	T	C	0.0251	0.0403	0.5332	217758	finn-b-D3_SARCOIDOSIS	Sarcoidosis || id:finn-b-D3_SARCOIDOSIS	TRUE	igd
35	rs1168114	1	63156043	G	A	0.0155365	0.00199819	7.50067e-15	60.4551	403943	ieu-b-109	HDL cholesterol || id:ieu-b-109	TRUE	reported	igd	G	A	0.0104	0.0371	0.7798	217758	finn-b-D3_SARCOIDOSIS	Sarcoidosis || id:finn-b-D3_SARCOIDOSIS	TRUE	igd
36	rs116843064	19	8429323	A	G	0.206178	0.0069176	3.39625e-195	888.329	403943	ieu-b-109	HDL cholesterol || id:ieu-b-109	TRUE	reported	igd	A	G	-0.1023	0.0987	0.2998	217758	finn-b-D3_SARCOIDOSIS	Sarcoidosis || id:finn-b-D3_SARCOIDOSIS	TRUE	igd
37	rs116857878	16	57052583	T	C	0.0482826	0.00697677	4.49987e-12	47.893	403943	ieu-b-109	HDL cholesterol || id:ieu-b-109	TRUE	reported	igd	T	C	0.0913	0.1693	0.5898	217758	finn-b-D3_SARCOIDOSIS	Sarcoidosis || id:finn-b-D3_SARCOIDOSIS	TRUE	igd
38	rs11688682	2	121347612	C	G	0.0147369	0.0022133	2.80027e-11	44.3335	403943	ieu-b-109	HDL cholesterol || id:ieu-b-109	TRUE	reported	igd	C	G	0.0514	0.0376	0.1721	217758	finn-b-D3_SARCOIDOSIS	Sarcoidosis || id:finn-b-D3_SARCOIDOSIS	TRUE	igd
39	rs117230571	13	41689067	G	A	-0.0266417	0.00363105	2.19989e-13	53.8343	403943	ieu-b-109	HDL cholesterol || id:ieu-b-109	TRUE	reported	igd	G	A	0.0036	0.0873	0.967	217758	finn-b-D3_SARCOIDOSIS	Sarcoidosis || id:finn-b-D3_SARCOIDOSIS	TRUE	igd
40	rs117291242	11	380315	T	C	-0.0315912	0.00506695	4.49997e-10	38.8722	403943	ieu-b-109	HDL cholesterol || id:ieu-b-109	TRUE	reported	igd	T	C	0.0202	0.0716	0.7776	217758	finn-b-D3_SARCOIDOSIS	Sarcoidosis || id:finn-b-D3_SARCOIDOSIS	TRUE	igd
41	rs117762989	11	62603644	T	C	-0.0268923	0.00468314	9.29994e-09	32.9748	403943	ieu-b-109	HDL cholesterol || id:ieu-b-109	TRUE	reported	igd	T	C	-0.0633	0.1602	0.692901	217758	finn-b-D3_SARCOIDOSIS	Sarcoidosis || id:finn-b-D3_SARCOIDOSIS	TRUE	igd
42	rs117847213	11	111421906	G	A	0.0295589	0.0048659	1.2e-09	36.902	403943	ieu-b-109	HDL cholesterol || id:ieu-b-109	TRUE	reported	igd	G	A	-0.1296	0.121	0.2842	217758	finn-b-D3_SARCOIDOSIS	Sarcoidosis || id:finn-b-D3_SARCOIDOSIS	TRUE	igd
43	rs12046972	1	219673143	C	T	-0.0148213	0.00191599	1e-14	59.8392	403943	ieu-b-109	HDL cholesterol || id:ieu-b-109	TRUE	reported	igd	C	T	0.049	0.0328	0.1355	217758	finn-b-D3_SARCOIDOSIS	Sarcoidosis || id:finn-b-D3_SARCOIDOSIS	TRUE	igd
44	rs12205778	6	42914749	A	G	0.0162321	0.00217549	8.60003e-14	55.6718	403943	ieu-b-109	HDL cholesterol || id:ieu-b-109	TRUE	reported	igd	A	G	-0.029	0.0382	0.4483	217758	finn-b-D3_SARCOIDOSIS	Sarcoidosis || id:finn-b-D3_SARCOIDOSIS	TRUE	igd
45	rs12229011	12	125083714	T	C	-0.0259933	0.00322614	7.8001e-16	64.9167	403943	ieu-b-109	HDL cholesterol || id:ieu-b-109	TRUE	reported	igd	T	C	0.0313	0.0613	0.609799	217758	finn-b-D3_SARCOIDOSIS	Sarcoidosis || id:finn-b-D3_SARCOIDOSIS	TRUE	igd
46	rs1225053	3	131642852	C	T	-0.0150376	0.00216684	3.90032e-12	48.1619	403943	ieu-b-109	HDL cholesterol || id:ieu-b-109	TRUE	reported	igd	C	T	-0.0017	0.0368	0.9641	217758	finn-b-D3_SARCOIDOSIS	Sarcoidosis || id:finn-b-D3_SARCOIDOSIS	TRUE	igd
47	rs1240820	6	16825137	A	G	0.0131835	0.00210043	3.50002e-10	39.3954	403943	ieu-b-109	HDL cholesterol || id:ieu-b-109	TRUE	reported	igd	A	G	0.0596	0.0352	0.089929	217758	finn-b-D3_SARCOIDOSIS	Sarcoidosis || id:finn-b-D3_SARCOIDOSIS	TRUE	igd
48	rs12411732	10	113978097	A	G	-0.0305779	0.00274115	6.79986e-29	124.437	403943	ieu-b-109	HDL cholesterol || id:ieu-b-109	TRUE	reported	igd	A	G	0.0589	0.0482	0.2213	217758	finn-b-D3_SARCOIDOSIS	Sarcoidosis || id:finn-b-D3_SARCOIDOSIS	TRUE	igd
49	rs12462109	19	52343496	T	C	-0.0159539	0.00210812	3.80014e-14	57.2721	403943	ieu-b-109	HDL cholesterol || id:ieu-b-109	TRUE	reported	igd	T	C	-0.0545	0.0352	0.1214	217758	finn-b-D3_SARCOIDOSIS	Sarcoidosis || id:finn-b-D3_SARCOIDOSIS	TRUE	igd
50	rs12475332	2	227232047	G	T	0.012897	0.0021638	2.5e-09	35.5257	403943	ieu-b-109	HDL cholesterol || id:ieu-b-109	TRUE	reported	igd	G	T	0.003	0.0393	0.9401	217758	finn-b-D3_SARCOIDOSIS	Sarcoidosis || id:finn-b-D3_SARCOIDOSIS	TRUE	igd
51	rs12575456	11	47326073	A	G	0.0445866	0.00203342	1.39959e-106	480.789	403943	ieu-b-109	HDL cholesterol || id:ieu-b-109	TRUE	reported	igd	A	G	-0.0424	0.0343	0.2168	217758	finn-b-D3_SARCOIDOSIS	Sarcoidosis || id:finn-b-D3_SARCOIDOSIS	TRUE	igd
52	rs12686780	9	95382297	T	C	-0.0161688	0.00251034	1.2e-10	41.4849	403943	ieu-b-109	HDL cholesterol || id:ieu-b-109	TRUE	reported	igd	T	C	0.0359	0.0405	0.375	217758	finn-b-D3_SARCOIDOSIS	Sarcoidosis || id:finn-b-D3_SARCOIDOSIS	TRUE	igd
53	rs1270076	15	83543605	G	A	0.014345	0.00228637	3.50002e-10	39.3648	403943	ieu-b-109	HDL cholesterol || id:ieu-b-109	TRUE	reported	igd	G	A	0.0031	0.0399	0.9387	217758	finn-b-D3_SARCOIDOSIS	Sarcoidosis || id:finn-b-D3_SARCOIDOSIS	TRUE	igd
54	rs12705595	7	109103912	A	G	0.0110554	0.00198306	2.5e-08	31.0797	403943	ieu-b-109	HDL cholesterol || id:ieu-b-109	TRUE	reported	igd	A	G	0.0593	0.033	0.0725805	217758	finn-b-D3_SARCOIDOSIS	Sarcoidosis || id:finn-b-D3_SARCOIDOSIS	TRUE	igd
55	rs12740374	1	109817590	T	G	0.0288629	0.00229106	2.19989e-36	158.711	403943	ieu-b-109	HDL cholesterol || id:ieu-b-109	TRUE	reported	igd	T	G	0.0341	0.0394	0.3865	217758	finn-b-D3_SARCOIDOSIS	Sarcoidosis || id:finn-b-D3_SARCOIDOSIS	TRUE	igd
56	rs12740811	1	171416256	G	A	-0.0184297	0.00326047	1.6e-08	31.9504	403943	ieu-b-109	HDL cholesterol || id:ieu-b-109	TRUE	reported	igd	G	A	0.0166	0.0591	0.778901	217758	finn-b-D3_SARCOIDOSIS	Sarcoidosis || id:finn-b-D3_SARCOIDOSIS	TRUE	igd
57	rs12781812	10	101891222	T	G	0.0107203	0.00194289	3.40001e-08	30.4451	403943	ieu-b-109	HDL cholesterol || id:ieu-b-109	TRUE	reported	igd	T	G	-0.0677	0.035	0.0530506	217758	finn-b-D3_SARCOIDOSIS	Sarcoidosis || id:finn-b-D3_SARCOIDOSIS	TRUE	igd
58	rs12926854	16	85951258	G	A	0.0122457	0.00213341	9.49992e-09	32.9472	403943	ieu-b-109	HDL cholesterol || id:ieu-b-109	TRUE	reported	igd	G	A	-0.0617	0.0385	0.1085	217758	finn-b-D3_SARCOIDOSIS	Sarcoidosis || id:finn-b-D3_SARCOIDOSIS	TRUE	igd
59	rs12928099	16	15150505	A	C	0.0214263	0.00206787	3.69999e-25	107.361	403943	ieu-b-109	HDL cholesterol || id:ieu-b-109	TRUE	reported	igd	A	C	-0.0268	0.0358	0.4529	217758	finn-b-D3_SARCOIDOSIS	Sarcoidosis || id:finn-b-D3_SARCOIDOSIS	TRUE	igd
60	rs12986742	2	58975143	C	T	-0.0106002	0.00191315	2.99999e-08	30.6994	403943	ieu-b-109	HDL cholesterol || id:ieu-b-109	TRUE	reported	igd	C	T	0.0095	0.0328	0.7712	217758	finn-b-D3_SARCOIDOSIS	Sarcoidosis || id:finn-b-D3_SARCOIDOSIS	TRUE	igd
61	rs12998038	2	42602387	T	C	0.0131918	0.0021847	1.6e-09	36.4607	403943	ieu-b-109	HDL cholesterol || id:ieu-b-109	TRUE	reported	igd	T	C	0.024	0.0358	0.5019	217758	finn-b-D3_SARCOIDOSIS	Sarcoidosis || id:finn-b-D3_SARCOIDOSIS	TRUE	igd
62	rs13066793	3	87037543	G	A	0.0220769	0.00332887	3.29989e-11	43.9828	403943	ieu-b-109	HDL cholesterol || id:ieu-b-109	TRUE	reported	igd	G	A	0.0016	0.0594	0.9784	217758	finn-b-D3_SARCOIDOSIS	Sarcoidosis || id:finn-b-D3_SARCOIDOSIS	TRUE	igd
63	rs13087167	3	185878140	C	G	0.0167458	0.00198206	2.90001e-17	71.3803	403943	ieu-b-109	HDL cholesterol || id:ieu-b-109	TRUE	reported	igd	C	G	0.0373	0.0335	0.266	217758	finn-b-D3_SARCOIDOSIS	Sarcoidosis || id:finn-b-D3_SARCOIDOSIS	TRUE	igd
64	rs13097947	3	15847941	C	T	0.0159634	0.00203024	3.80014e-15	61.8238	403943	ieu-b-109	HDL cholesterol || id:ieu-b-109	TRUE	reported	igd	C	T	-0.0324	0.0361	0.3694	217758	finn-b-D3_SARCOIDOSIS	Sarcoidosis || id:finn-b-D3_SARCOIDOSIS	TRUE	igd
65	rs13107325	4	103188709	T	C	-0.080346	0.00362445	6.99842e-109	491.41	403943	ieu-b-109	HDL cholesterol || id:ieu-b-109	TRUE	reported	igd	T	C	-0.0857	0.1353	0.5265	217758	finn-b-D3_SARCOIDOSIS	Sarcoidosis || id:finn-b-D3_SARCOIDOSIS	TRUE	igd
66	rs13111599	4	83917037	G	A	0.0127921	0.00216664	3.50002e-09	34.8586	403943	ieu-b-109	HDL cholesterol || id:ieu-b-109	TRUE	reported	igd	G	A	-0.0551	0.0375	0.1418	217758	finn-b-D3_SARCOIDOSIS	Sarcoidosis || id:finn-b-D3_SARCOIDOSIS	TRUE	igd
67	rs13137144	4	967445	A	G	0.0164073	0.00192431	1.50003e-17	72.6983	403943	ieu-b-109	HDL cholesterol || id:ieu-b-109	TRUE	reported	igd	A	G	0.0551	0.0327	0.0926808	217758	finn-b-D3_SARCOIDOSIS	Sarcoidosis || id:finn-b-D3_SARCOIDOSIS	TRUE	igd
68	rs13144151	4	146403165	G	A	0.0178695	0.00270341	3.80014e-11	43.6919	403943	ieu-b-109	HDL cholesterol || id:ieu-b-109	TRUE	reported	igd	G	A	-0.1419	0.0453	0.00172302	217758	finn-b-D3_SARCOIDOSIS	Sarcoidosis || id:finn-b-D3_SARCOIDOSIS	TRUE	igd
69	rs13235365	7	6456091	T	C	0.0258181	0.00214379	2.09991e-33	145.039	403943	ieu-b-109	HDL cholesterol || id:ieu-b-109	TRUE	reported	igd	T	C	-0.0207	0.0376	0.582801	217758	finn-b-D3_SARCOIDOSIS	Sarcoidosis || id:finn-b-D3_SARCOIDOSIS	TRUE	igd
70	rs13269725	8	72459889	G	A	-0.0259912	0.00353253	1.9002e-13	54.1353	403943	ieu-b-109	HDL cholesterol || id:ieu-b-109	TRUE	reported	igd	G	A	0.0703	0.086	0.4135	217758	finn-b-D3_SARCOIDOSIS	Sarcoidosis || id:finn-b-D3_SARCOIDOSIS	TRUE	igd
71	rs13379043	14	74250126	C	T	0.0198764	0.00216717	4.70002e-20	84.1181	403943	ieu-b-109	HDL cholesterol || id:ieu-b-109	TRUE	reported	igd	C	T	0.0096	0.0403	0.8112	217758	finn-b-D3_SARCOIDOSIS	Sarcoidosis || id:finn-b-D3_SARCOIDOSIS	TRUE	igd
72	rs13389219	2	165528876	T	C	0.0277324	0.00194608	4.49987e-46	203.074	403943	ieu-b-109	HDL cholesterol || id:ieu-b-109	TRUE	reported	igd	T	C	-0.0602	0.0339	0.0759994	217758	finn-b-D3_SARCOIDOSIS	Sarcoidosis || id:finn-b-D3_SARCOIDOSIS	TRUE	igd
73	rs13402475	2	3640142	G	C	-0.0249227	0.00249807	1.9002e-23	99.5362	403943	ieu-b-109	HDL cholesterol || id:ieu-b-109	TRUE	reported	igd	G	C	0.0165	0.0343	0.6293	217758	finn-b-D3_SARCOIDOSIS	Sarcoidosis || id:finn-b-D3_SARCOIDOSIS	TRUE	igd
74	rs1349852	4	69533217	C	A	0.0112127	0.00192565	5.80003e-09	33.9052	403943	ieu-b-109	HDL cholesterol || id:ieu-b-109	TRUE	reported	igd	C	A	-0.0165	0.0325	0.6123	217758	finn-b-D3_SARCOIDOSIS	Sarcoidosis || id:finn-b-D3_SARCOIDOSIS	TRUE	igd
75	rs1383732	4	103953389	G	A	-0.0152024	0.00267698	1.40001e-08	32.2503	403943	ieu-b-109	HDL cholesterol || id:ieu-b-109	TRUE	reported	igd	G	A	0.1301	0.0548	0.01761	217758	finn-b-D3_SARCOIDOSIS	Sarcoidosis || id:finn-b-D3_SARCOIDOSIS	TRUE	igd
76	rs1395221	4	24626903	T	G	-0.0111888	0.00195359	1e-08	32.802	403943	ieu-b-109	HDL cholesterol || id:ieu-b-109	TRUE	reported	igd	T	G	0.0276	0.0326	0.3976	217758	finn-b-D3_SARCOIDOSIS	Sarcoidosis || id:finn-b-D3_SARCOIDOSIS	TRUE	igd
77	rs140064750	8	19906156	C	T	-0.0440664	0.00634192	3.69999e-12	48.2807	403943	ieu-b-109	HDL cholesterol || id:ieu-b-109	TRUE	reported	igd	C	T	-0.0862	0.101	0.3931	217758	finn-b-D3_SARCOIDOSIS	Sarcoidosis || id:finn-b-D3_SARCOIDOSIS	TRUE	igd
78	rs140164052	16	57542242	A	G	-0.0417453	0.00540785	1.20005e-14	59.589	403943	ieu-b-109	HDL cholesterol || id:ieu-b-109	TRUE	reported	igd	A	G	-0.0303	0.0899	0.736	217758	finn-b-D3_SARCOIDOSIS	Sarcoidosis || id:finn-b-D3_SARCOIDOSIS	TRUE	igd
79	rs141062196	17	495327	A	G	-0.0188553	0.00241089	5.19996e-15	61.1663	403943	ieu-b-109	HDL cholesterol || id:ieu-b-109	TRUE	reported	igd	A	G	-0.0219	0.0469	0.6409	217758	finn-b-D3_SARCOIDOSIS	Sarcoidosis || id:finn-b-D3_SARCOIDOSIS	TRUE	igd
80	rs1411432	9	16728532	C	A	-0.0139757	0.00245569	1.29999e-08	32.3892	403943	ieu-b-109	HDL cholesterol || id:ieu-b-109	TRUE	reported	igd	C	A	-0.0542	0.0422	0.1994	217758	finn-b-D3_SARCOIDOSIS	Sarcoidosis || id:finn-b-D3_SARCOIDOSIS	TRUE	igd
81	rs1412234	9	28410683	C	T	-0.011989	0.00203583	3.89996e-09	34.6803	403943	ieu-b-109	HDL cholesterol || id:ieu-b-109	TRUE	reported	igd	C	T	0.0588	0.0333	0.0780692	217758	finn-b-D3_SARCOIDOSIS	Sarcoidosis || id:finn-b-D3_SARCOIDOSIS	TRUE	igd
82	rs141440048	1	182328198	T	C	0.0436872	0.00756751	7.79992e-09	33.3275	403943	ieu-b-109	HDL cholesterol || id:ieu-b-109	TRUE	reported	igd	T	C	-0.5057	0.3583	0.1581	217758	finn-b-D3_SARCOIDOSIS	Sarcoidosis || id:finn-b-D3_SARCOIDOSIS	TRUE	igd
83	rs141469619	11	116714293	G	A	-0.203479	0.0101857	8.69961e-89	399.078	403943	ieu-b-109	HDL cholesterol || id:ieu-b-109	TRUE	reported	igd	G	A	-0.1586	0.2715	0.559	217758	finn-b-D3_SARCOIDOSIS	Sarcoidosis || id:finn-b-D3_SARCOIDOSIS	TRUE	igd
84	rs142288236	8	19845612	T	C	-0.0776969	0.00795635	1.59993e-22	95.3629	403943	ieu-b-109	HDL cholesterol || id:ieu-b-109	TRUE	reported	igd	T	C	-0.0427	0.0975	0.6618	217758	finn-b-D3_SARCOIDOSIS	Sarcoidosis || id:finn-b-D3_SARCOIDOSIS	TRUE	igd
85	rs1431659	8	73439070	G	A	0.0127918	0.00214104	2.30001e-09	35.6955	403943	ieu-b-109	HDL cholesterol || id:ieu-b-109	TRUE	reported	igd	G	A	-0.0495	0.0376	0.1878	217758	finn-b-D3_SARCOIDOSIS	Sarcoidosis || id:finn-b-D3_SARCOIDOSIS	TRUE	igd
86	rs144033177	20	571467	C	A	-0.05557	0.0078389	1.39991e-12	50.254	403943	ieu-b-109	HDL cholesterol || id:ieu-b-109	TRUE	reported	igd	C	A	0.1257	0.1275	0.3243	217758	finn-b-D3_SARCOIDOSIS	Sarcoidosis || id:finn-b-D3_SARCOIDOSIS	TRUE	igd
87	rs144311893	19	45423944	T	C	0.0809615	0.0066916	1.10002e-33	146.385	403943	ieu-b-109	HDL cholesterol || id:ieu-b-109	TRUE	reported	igd	T	C	0.0483	0.184	0.792801	217758	finn-b-D3_SARCOIDOSIS	Sarcoidosis || id:finn-b-D3_SARCOIDOSIS	TRUE	igd
88	rs1446585	2	136407479	G	A	0.0167827	0.00217146	1.10002e-14	59.7338	403943	ieu-b-109	HDL cholesterol || id:ieu-b-109	TRUE	reported	igd	G	A	-0.0169	0.034	0.617999	217758	finn-b-D3_SARCOIDOSIS	Sarcoidosis || id:finn-b-D3_SARCOIDOSIS	TRUE	igd
89	rs145947882	17	41809207	C	A	-0.164935	0.00609907	4.69894e-161	731.305	403943	ieu-b-109	HDL cholesterol || id:ieu-b-109	TRUE	reported	igd	C	A	-0.0525	0.0937	0.5749	217758	finn-b-D3_SARCOIDOSIS	Sarcoidosis || id:finn-b-D3_SARCOIDOSIS	TRUE	igd
90	rs1471251	4	87976359	T	A	-0.0193662	0.00195327	3.59998e-23	98.3024	403943	ieu-b-109	HDL cholesterol || id:ieu-b-109	TRUE	reported	igd	T	A	0.0473	0.033	0.1519	217758	finn-b-D3_SARCOIDOSIS	Sarcoidosis || id:finn-b-D3_SARCOIDOSIS	TRUE	igd
91	rs147627829	6	34335088	A	G	-0.0535763	0.00468184	2.49977e-30	130.952	403943	ieu-b-109	HDL cholesterol || id:ieu-b-109	TRUE	reported	igd	A	G	0.1335	0.1064	0.2097	217758	finn-b-D3_SARCOIDOSIS	Sarcoidosis || id:finn-b-D3_SARCOIDOSIS	TRUE	igd
92	rs147772065	9	107732530	C	G	0.0288034	0.0052496	4.09996e-08	30.1048	403943	ieu-b-109	HDL cholesterol || id:ieu-b-109	TRUE	reported	igd	C	G	-0.075	0.104	0.4707	217758	finn-b-D3_SARCOIDOSIS	Sarcoidosis || id:finn-b-D3_SARCOIDOSIS	TRUE	igd
93	rs150224153	20	43008981	T	C	-0.0934689	0.00575879	3.10027e-59	263.434	403943	ieu-b-109	HDL cholesterol || id:ieu-b-109	TRUE	reported	igd	T	C	-0.0071	0.0611	0.908	217758	finn-b-D3_SARCOIDOSIS	Sarcoidosis || id:finn-b-D3_SARCOIDOSIS	TRUE	igd
94	rs150237291	18	46781014	C	T	0.0453058	0.00656295	5.10035e-12	47.6551	403943	ieu-b-109	HDL cholesterol || id:ieu-b-109	TRUE	reported	igd	C	T	-0.0509	0.0952	0.5925	217758	finn-b-D3_SARCOIDOSIS	Sarcoidosis || id:finn-b-D3_SARCOIDOSIS	TRUE	igd
95	rs150844304	15	43726625	C	A	-0.090543	0.00599215	1.39991e-51	228.32	403943	ieu-b-109	HDL cholesterol || id:ieu-b-109	TRUE	reported	igd	C	A	0.2827	0.225	0.2088	217758	finn-b-D3_SARCOIDOSIS	Sarcoidosis || id:finn-b-D3_SARCOIDOSIS	TRUE	igd
96	rs150861794	13	109003805	T	C	-0.0446978	0.00759758	4e-09	34.6116	403943	ieu-b-109	HDL cholesterol || id:ieu-b-109	TRUE	reported	igd	T	C	0.0284	0.1873	0.8795	217758	finn-b-D3_SARCOIDOSIS	Sarcoidosis || id:finn-b-D3_SARCOIDOSIS	TRUE	igd
97	rs1534696	7	26397239	A	C	0.0166573	0.0019113	2.90001e-18	75.9541	403943	ieu-b-109	HDL cholesterol || id:ieu-b-109	TRUE	reported	igd	A	C	-0.0103	0.0327	0.752899	217758	finn-b-D3_SARCOIDOSIS	Sarcoidosis || id:finn-b-D3_SARCOIDOSIS	TRUE	igd
98	rs16928809	11	2936952	A	G	-0.0262633	0.00329991	1.69981e-15	63.3424	403943	ieu-b-109	HDL cholesterol || id:ieu-b-109	TRUE	reported	igd	A	G	0.004	0.0615	0.9477	217758	finn-b-D3_SARCOIDOSIS	Sarcoidosis || id:finn-b-D3_SARCOIDOSIS	TRUE	igd
99	rs17124112	14	88605509	A	C	-0.020798	0.00352939	3.79997e-09	34.7251	403943	ieu-b-109	HDL cholesterol || id:ieu-b-109	TRUE	reported	igd	A	C	0.0202	0.0668	0.762801	217758	finn-b-D3_SARCOIDOSIS	Sarcoidosis || id:finn-b-D3_SARCOIDOSIS	TRUE	igd
100	rs17138358	7	17920253	C	G	-0.0272272	0.00194811	2.19989e-44	195.335	403943	ieu-b-109	HDL cholesterol || id:ieu-b-109	TRUE	reported	igd	C	G	0.0373	0.0352	0.2897	217758	finn-b-D3_SARCOIDOSIS	Sarcoidosis || id:finn-b-D3_SARCOIDOSIS	TRUE	igd
101	rs17309930	11	27748493	A	C	-0.0218885	0.00235533	1.50003e-20	86.3631	403943	ieu-b-109	HDL cholesterol || id:ieu-b-109	TRUE	reported	igd	A	C	0.0228	0.0379	0.5467	217758	finn-b-D3_SARCOIDOSIS	Sarcoidosis || id:finn-b-D3_SARCOIDOSIS	TRUE	igd
102	rs17326656	2	48962291	T	G	-0.0223923	0.00223885	1.50003e-23	100.034	403943	ieu-b-109	HDL cholesterol || id:ieu-b-109	TRUE	reported	igd	T	G	-0.0072	0.0437	0.8698	217758	finn-b-D3_SARCOIDOSIS	Sarcoidosis || id:finn-b-D3_SARCOIDOSIS	TRUE	igd
103	rs174566	11	61592362	G	A	-0.0562241	0.00199551	1.1995e-174	793.848	403943	ieu-b-109	HDL cholesterol || id:ieu-b-109	TRUE	reported	igd	G	A	-0.0405	0.0328	0.217	217758	finn-b-D3_SARCOIDOSIS	Sarcoidosis || id:finn-b-D3_SARCOIDOSIS	TRUE	igd
104	rs1760940	14	20938251	C	A	0.0121791	0.0022157	3.89996e-08	30.214	403943	ieu-b-109	HDL cholesterol || id:ieu-b-109	TRUE	reported	igd	C	A	-0.0306	0.0392	0.4353	217758	finn-b-D3_SARCOIDOSIS	Sarcoidosis || id:finn-b-D3_SARCOIDOSIS	TRUE	igd
105	rs17713879	2	254215	A	G	0.0138956	0.00197564	1.99986e-12	49.4697	403943	ieu-b-109	HDL cholesterol || id:ieu-b-109	TRUE	reported	igd	A	G	-0.026	0.0331	0.4322	217758	finn-b-D3_SARCOIDOSIS	Sarcoidosis || id:finn-b-D3_SARCOIDOSIS	TRUE	igd
106	rs1771582	1	161614490	G	T	0.0129458	0.00197832	6.00067e-11	42.8218	403943	ieu-b-109	HDL cholesterol || id:ieu-b-109	TRUE	reported	igd	G	T	0.0508	0.034	0.135	217758	finn-b-D3_SARCOIDOSIS	Sarcoidosis || id:finn-b-D3_SARCOIDOSIS	TRUE	igd
107	rs183906992	7	95011948	C	T	0.0294539	0.00474735	5.49997e-10	38.4931	403943	ieu-b-109	HDL cholesterol || id:ieu-b-109	TRUE	reported	igd	C	T	-0.049	0.0832	0.5554	217758	finn-b-D3_SARCOIDOSIS	Sarcoidosis || id:finn-b-D3_SARCOIDOSIS	TRUE	igd
108	rs1862205	5	108656635	A	G	0.0113186	0.00194381	5.80003e-09	33.9061	403943	ieu-b-109	HDL cholesterol || id:ieu-b-109	TRUE	reported	igd	A	G	-0.0432	0.0328	0.1878	217758	finn-b-D3_SARCOIDOSIS	Sarcoidosis || id:finn-b-D3_SARCOIDOSIS	TRUE	igd
109	rs188502504	5	131121165	C	T	-0.0316669	0.00510538	5.60003e-10	38.4729	403943	ieu-b-109	HDL cholesterol || id:ieu-b-109	TRUE	reported	igd	C	T	0.1363	0.0643	0.0341499	217758	finn-b-D3_SARCOIDOSIS	Sarcoidosis || id:finn-b-D3_SARCOIDOSIS	TRUE	igd
110	rs1955512	14	33175822	A	G	0.0109986	0.00197003	2.39999e-08	31.1694	403943	ieu-b-109	HDL cholesterol || id:ieu-b-109	TRUE	reported	igd	A	G	0.0167	0.033	0.612901	217758	finn-b-D3_SARCOIDOSIS	Sarcoidosis || id:finn-b-D3_SARCOIDOSIS	TRUE	igd
111	rs1970811	10	126696496	C	T	-0.0116112	0.00191759	1.40001e-09	36.6642	403943	ieu-b-109	HDL cholesterol || id:ieu-b-109	TRUE	reported	igd	C	T	0.0171	0.0333	0.6074	217758	finn-b-D3_SARCOIDOSIS	Sarcoidosis || id:finn-b-D3_SARCOIDOSIS	TRUE	igd
112	rs201441	7	101737327	G	T	-0.0109672	0.0019342	1.40001e-08	32.1506	403943	ieu-b-109	HDL cholesterol || id:ieu-b-109	TRUE	reported	igd	G	T	0.0369	0.0323	0.2538	217758	finn-b-D3_SARCOIDOSIS	Sarcoidosis || id:finn-b-D3_SARCOIDOSIS	TRUE	igd
113	rs2066714	9	107586753	C	T	0.0465396	0.00284369	3.40017e-60	267.843	403943	ieu-b-109	HDL cholesterol || id:ieu-b-109	TRUE	reported	igd	C	T	-0.0854	0.0555	0.124	217758	finn-b-D3_SARCOIDOSIS	Sarcoidosis || id:finn-b-D3_SARCOIDOSIS	TRUE	igd
114	rs2068888	10	94839642	A	G	0.0191803	0.0019152	1.29987e-23	100.296	403943	ieu-b-109	HDL cholesterol || id:ieu-b-109	TRUE	reported	igd	A	G	0.0124	0.0322	0.7	217758	finn-b-D3_SARCOIDOSIS	Sarcoidosis || id:finn-b-D3_SARCOIDOSIS	TRUE	igd
115	rs2098368	7	36269284	T	C	-0.0116029	0.00192757	1.79999e-09	36.2337	403943	ieu-b-109	HDL cholesterol || id:ieu-b-109	TRUE	reported	igd	T	C	0.0138	0.0338	0.6831	217758	finn-b-D3_SARCOIDOSIS	Sarcoidosis || id:finn-b-D3_SARCOIDOSIS	TRUE	igd
116	rs2098918	4	37151533	T	C	0.0118698	0.00191595	5.80003e-10	38.3812	403943	ieu-b-109	HDL cholesterol || id:ieu-b-109	TRUE	reported	igd	T	C	-0.0497	0.0332	0.1345	217758	finn-b-D3_SARCOIDOSIS	Sarcoidosis || id:finn-b-D3_SARCOIDOSIS	TRUE	igd
117	rs2155220	11	76266172	T	C	-0.0105204	0.00191315	3.79997e-08	30.2389	403943	ieu-b-109	HDL cholesterol || id:ieu-b-109	TRUE	reported	igd	T	C	0.0833	0.033	0.0117101	217758	finn-b-D3_SARCOIDOSIS	Sarcoidosis || id:finn-b-D3_SARCOIDOSIS	TRUE	igd
118	rs2159607	3	52501451	T	G	-0.0239454	0.00243213	7.19946e-23	96.9328	403943	ieu-b-109	HDL cholesterol || id:ieu-b-109	TRUE	reported	igd	T	G	-0.0222	0.0547	0.684499	217758	finn-b-D3_SARCOIDOSIS	Sarcoidosis || id:finn-b-D3_SARCOIDOSIS	TRUE	igd
119	rs2196808	2	111839021	C	T	0.0128638	0.00215716	2.5e-09	35.561	403943	ieu-b-109	HDL cholesterol || id:ieu-b-109	TRUE	reported	igd	C	T	-0.0287	0.0379	0.4486	217758	finn-b-D3_SARCOIDOSIS	Sarcoidosis || id:finn-b-D3_SARCOIDOSIS	TRUE	igd
120	rs2236464	21	46898174	C	T	-0.0155836	0.00235595	3.69999e-11	43.7526	403943	ieu-b-109	HDL cholesterol || id:ieu-b-109	TRUE	reported	igd	C	T	-0.0658	0.0459	0.1514	217758	finn-b-D3_SARCOIDOSIS	Sarcoidosis || id:finn-b-D3_SARCOIDOSIS	TRUE	igd
121	rs2237035	4	55526251	T	G	0.0139172	0.00195824	1.20005e-12	50.5094	403943	ieu-b-109	HDL cholesterol || id:ieu-b-109	TRUE	reported	igd	T	G	0.0445	0.034	0.1901	217758	finn-b-D3_SARCOIDOSIS	Sarcoidosis || id:finn-b-D3_SARCOIDOSIS	TRUE	igd
122	rs2247355	8	103876780	T	C	0.0206138	0.00245873	5.10035e-17	70.2901	403943	ieu-b-109	HDL cholesterol || id:ieu-b-109	TRUE	reported	igd	T	C	-0.0454	0.0375	0.2258	217758	finn-b-D3_SARCOIDOSIS	Sarcoidosis || id:finn-b-D3_SARCOIDOSIS	TRUE	igd
123	rs2256609	22	21925017	G	A	-0.0328881	0.00244058	2.19989e-41	181.59	403943	ieu-b-109	HDL cholesterol || id:ieu-b-109	TRUE	reported	igd	G	A	0.0922	0.0355	0.00937109	217758	finn-b-D3_SARCOIDOSIS	Sarcoidosis || id:finn-b-D3_SARCOIDOSIS	TRUE	igd
124	rs2268840	3	185931174	C	T	0.0173197	0.00226775	2.19989e-14	58.3298	403943	ieu-b-109	HDL cholesterol || id:ieu-b-109	TRUE	reported	igd	C	T	0.0563	0.0381	0.1393	217758	finn-b-D3_SARCOIDOSIS	Sarcoidosis || id:finn-b-D3_SARCOIDOSIS	TRUE	igd
125	rs2290866	8	105907833	T	C	-0.0119226	0.00218189	4.60002e-08	29.8591	403943	ieu-b-109	HDL cholesterol || id:ieu-b-109	TRUE	reported	igd	T	C	-0.0093	0.0344	0.786401	217758	finn-b-D3_SARCOIDOSIS	Sarcoidosis || id:finn-b-D3_SARCOIDOSIS	TRUE	igd
126	rs2297409	9	107576246	A	G	-0.0333565	0.00240571	1e-43	192.254	403943	ieu-b-109	HDL cholesterol || id:ieu-b-109	TRUE	reported	igd	A	G	-0.0315	0.0492	0.522001	217758	finn-b-D3_SARCOIDOSIS	Sarcoidosis || id:finn-b-D3_SARCOIDOSIS	TRUE	igd
127	rs2298214	1	935222	A	C	-0.01241	0.00194099	1.6e-10	40.8787	403943	ieu-b-109	HDL cholesterol || id:ieu-b-109	TRUE	reported	igd	A	C	-0.0015	0.0325	0.9628	217758	finn-b-D3_SARCOIDOSIS	Sarcoidosis || id:finn-b-D3_SARCOIDOSIS	TRUE	igd
128	rs2298624	18	47429022	T	C	0.0300361	0.00280916	1.10002e-26	114.323	403943	ieu-b-109	HDL cholesterol || id:ieu-b-109	TRUE	reported	igd	T	C	0.0005	0.0428	0.9899	217758	finn-b-D3_SARCOIDOSIS	Sarcoidosis || id:finn-b-D3_SARCOIDOSIS	TRUE	igd
129	rs2298632	1	23710475	T	C	0.0144252	0.00193744	9.70063e-14	55.4354	403943	ieu-b-109	HDL cholesterol || id:ieu-b-109	TRUE	reported	igd	T	C	-0.028	0.0328	0.3939	217758	finn-b-D3_SARCOIDOSIS	Sarcoidosis || id:finn-b-D3_SARCOIDOSIS	TRUE	igd
130	rs2302263	11	64021821	T	C	-0.0364373	0.00335268	1.59993e-27	118.116	403943	ieu-b-109	HDL cholesterol || id:ieu-b-109	TRUE	reported	igd	T	C	-0.0012	0.0483	0.9804	217758	finn-b-D3_SARCOIDOSIS	Sarcoidosis || id:finn-b-D3_SARCOIDOSIS	TRUE	igd
131	rs2307111	5	75003678	C	T	0.0190053	0.0019521	2.09991e-22	94.7862	403943	ieu-b-109	HDL cholesterol || id:ieu-b-109	TRUE	reported	igd	C	T	-0.0125	0.0327	0.7012	217758	finn-b-D3_SARCOIDOSIS	Sarcoidosis || id:finn-b-D3_SARCOIDOSIS	TRUE	igd
132	rs2339234	5	170612546	A	G	-0.0118996	0.00205717	7.29995e-09	33.4599	403943	ieu-b-109	HDL cholesterol || id:ieu-b-109	TRUE	reported	igd	A	G	0.0055	0.034	0.8715	217758	finn-b-D3_SARCOIDOSIS	Sarcoidosis || id:finn-b-D3_SARCOIDOSIS	TRUE	igd
133	rs235314	21	46271452	T	C	-0.0177425	0.00191993	2.39994e-20	85.4002	403943	ieu-b-109	HDL cholesterol || id:ieu-b-109	TRUE	reported	igd	T	C	-0.0207	0.0324	0.5244	217758	finn-b-D3_SARCOIDOSIS	Sarcoidosis || id:finn-b-D3_SARCOIDOSIS	TRUE	igd
134	rs2362541	2	30478453	G	T	-0.0108666	0.00190325	1.09999e-08	32.5984	403943	ieu-b-109	HDL cholesterol || id:ieu-b-109	TRUE	reported	igd	G	T	0.0062	0.0328	0.8512	217758	finn-b-D3_SARCOIDOSIS	Sarcoidosis || id:finn-b-D3_SARCOIDOSIS	TRUE	igd
135	rs2364723	2	178126546	C	G	0.0120956	0.00204641	3.40001e-09	34.9357	403943	ieu-b-109	HDL cholesterol || id:ieu-b-109	TRUE	reported	igd	C	G	-0.0537	0.0343	0.1176	217758	finn-b-D3_SARCOIDOSIS	Sarcoidosis || id:finn-b-D3_SARCOIDOSIS	TRUE	igd
136	rs2417125	9	131562232	G	A	-0.0131524	0.00211658	5.19996e-10	38.6136	403943	ieu-b-109	HDL cholesterol || id:ieu-b-109	TRUE	reported	igd	G	A	-0.0232	0.0388	0.5498	217758	finn-b-D3_SARCOIDOSIS	Sarcoidosis || id:finn-b-D3_SARCOIDOSIS	TRUE	igd
137	rs2435307	18	21127910	T	C	0.0162767	0.00190927	1.50003e-17	72.6772	403943	ieu-b-109	HDL cholesterol || id:ieu-b-109	TRUE	reported	igd	T	C	-0.1002	0.0323	0.00191699	217758	finn-b-D3_SARCOIDOSIS	Sarcoidosis || id:finn-b-D3_SARCOIDOSIS	TRUE	igd
138	rs2498786	14	105262368	G	C	-0.0254741	0.00196826	2.60016e-38	167.507	403943	ieu-b-109	HDL cholesterol || id:ieu-b-109	TRUE	reported	igd	G	C	0.0255	0.0335	0.4464	217758	finn-b-D3_SARCOIDOSIS	Sarcoidosis || id:finn-b-D3_SARCOIDOSIS	TRUE	igd
139	rs2516331	1	212416989	A	C	0.0126835	0.00196658	1.09999e-10	41.5963	403943	ieu-b-109	HDL cholesterol || id:ieu-b-109	TRUE	reported	igd	A	C	0.0344	0.0363	0.3431	217758	finn-b-D3_SARCOIDOSIS	Sarcoidosis || id:finn-b-D3_SARCOIDOSIS	TRUE	igd
140	rs2520096	9	136919416	G	A	0.0147205	0.00215114	7.70016e-12	46.8282	403943	ieu-b-109	HDL cholesterol || id:ieu-b-109	TRUE	reported	igd	G	A	0.0158	0.033	0.6312	217758	finn-b-D3_SARCOIDOSIS	Sarcoidosis || id:finn-b-D3_SARCOIDOSIS	TRUE	igd
141	rs254562	5	134441457	G	A	-0.0114752	0.00194192	3.40001e-09	34.9187	403943	ieu-b-109	HDL cholesterol || id:ieu-b-109	TRUE	reported	igd	G	A	-0.0264	0.0328	0.4207	217758	finn-b-D3_SARCOIDOSIS	Sarcoidosis || id:finn-b-D3_SARCOIDOSIS	TRUE	igd
142	rs2586116	17	38505824	G	C	-0.0162577	0.00217179	7.10068e-14	56.038	403943	ieu-b-109	HDL cholesterol || id:ieu-b-109	TRUE	reported	igd	G	C	0.0288	0.0376	0.4438	217758	finn-b-D3_SARCOIDOSIS	Sarcoidosis || id:finn-b-D3_SARCOIDOSIS	TRUE	igd
143	rs2642438	1	220970028	G	A	0.0276562	0.00207854	2.09991e-40	177.039	403943	ieu-b-109	HDL cholesterol || id:ieu-b-109	TRUE	reported	igd	G	A	0.0107	0.0359	0.7647	217758	finn-b-D3_SARCOIDOSIS	Sarcoidosis || id:finn-b-D3_SARCOIDOSIS	TRUE	igd
144	rs2645979	12	84017043	A	G	0.0114281	0.00198606	8.70001e-09	33.1103	403943	ieu-b-109	HDL cholesterol || id:ieu-b-109	TRUE	reported	igd	A	G	-0.0355	0.0324	0.2738	217758	finn-b-D3_SARCOIDOSIS	Sarcoidosis || id:finn-b-D3_SARCOIDOSIS	TRUE	igd
145	rs267738	1	150940625	G	T	0.0214529	0.00229757	9.8992e-21	87.1835	403943	ieu-b-109	HDL cholesterol || id:ieu-b-109	TRUE	reported	igd	G	T	0.0106	0.0409	0.7946	217758	finn-b-D3_SARCOIDOSIS	Sarcoidosis || id:finn-b-D3_SARCOIDOSIS	TRUE	igd
146	rs2723065	2	65279414	G	A	0.0149623	0.00196239	2.39994e-14	58.1334	403943	ieu-b-109	HDL cholesterol || id:ieu-b-109	TRUE	reported	igd	G	A	-0.0197	0.0341	0.5635	217758	finn-b-D3_SARCOIDOSIS	Sarcoidosis || id:finn-b-D3_SARCOIDOSIS	TRUE	igd
147	rs2740488	9	107661742	C	A	-0.0686515	0.00216181	1e-200	1008.47	403943	ieu-b-109	HDL cholesterol || id:ieu-b-109	TRUE	reported	igd	C	A	0.002	0.0405	0.9606	217758	finn-b-D3_SARCOIDOSIS	Sarcoidosis || id:finn-b-D3_SARCOIDOSIS	TRUE	igd
148	rs2750411	6	139226630	G	T	-0.0108405	0.0019091	1.40001e-08	32.2434	403943	ieu-b-109	HDL cholesterol || id:ieu-b-109	TRUE	reported	igd	G	T	0.0287	0.0324	0.375	217758	finn-b-D3_SARCOIDOSIS	Sarcoidosis || id:finn-b-D3_SARCOIDOSIS	TRUE	igd
149	rs2792751	10	113940329	C	T	-0.0360998	0.0021336	3.19963e-64	286.275	403943	ieu-b-109	HDL cholesterol || id:ieu-b-109	TRUE	reported	igd	C	T	-0.049	0.0347	0.1581	217758	finn-b-D3_SARCOIDOSIS	Sarcoidosis || id:finn-b-D3_SARCOIDOSIS	TRUE	igd
150	rs2800710	6	127452581	C	T	-0.0202674	0.00190382	1.80011e-26	113.33	403943	ieu-b-109	HDL cholesterol || id:ieu-b-109	TRUE	reported	igd	C	T	0.028	0.0323	0.3865	217758	finn-b-D3_SARCOIDOSIS	Sarcoidosis || id:finn-b-D3_SARCOIDOSIS	TRUE	igd
151	rs2804894	10	33647091	A	G	0.0173063	0.0021841	2.29985e-15	62.7861	403943	ieu-b-109	HDL cholesterol || id:ieu-b-109	TRUE	reported	igd	A	G	0.0384	0.0393	0.3284	217758	finn-b-D3_SARCOIDOSIS	Sarcoidosis || id:finn-b-D3_SARCOIDOSIS	TRUE	igd
152	rs2814982	6	34546560	T	C	-0.0275938	0.00314209	1.59993e-18	77.1233	403943	ieu-b-109	HDL cholesterol || id:ieu-b-109	TRUE	reported	igd	T	C	0.0109	0.0458	0.8116	217758	finn-b-D3_SARCOIDOSIS	Sarcoidosis || id:finn-b-D3_SARCOIDOSIS	TRUE	igd
153	rs28362901	15	74712937	A	C	-0.0238891	0.00336295	1.20005e-12	50.4613	403943	ieu-b-109	HDL cholesterol || id:ieu-b-109	TRUE	reported	igd	A	C	0.0337	0.0511	0.5092	217758	finn-b-D3_SARCOIDOSIS	Sarcoidosis || id:finn-b-D3_SARCOIDOSIS	TRUE	igd
154	rs28510484	15	31637569	C	G	-0.0154472	0.00253932	1.2e-09	37.0054	403943	ieu-b-109	HDL cholesterol || id:ieu-b-109	TRUE	reported	igd	C	G	0.0387	0.0429	0.3661	217758	finn-b-D3_SARCOIDOSIS	Sarcoidosis || id:finn-b-D3_SARCOIDOSIS	TRUE	igd
155	rs2910949	5	39522481	G	T	0.0133996	0.00199892	1.99986e-11	44.9358	403943	ieu-b-109	HDL cholesterol || id:ieu-b-109	TRUE	reported	igd	G	T	-0.0122	0.0376	0.745101	217758	finn-b-D3_SARCOIDOSIS	Sarcoidosis || id:finn-b-D3_SARCOIDOSIS	TRUE	igd
156	rs2925979	16	81534790	C	T	0.037299	0.00205659	1.59993e-73	328.927	403943	ieu-b-109	HDL cholesterol || id:ieu-b-109	TRUE	reported	igd	C	T	-0.0281	0.0345	0.4153	217758	finn-b-D3_SARCOIDOSIS	Sarcoidosis || id:finn-b-D3_SARCOIDOSIS	TRUE	igd
157	rs2943645	2	227099180	T	C	-0.0434706	0.00198833	5.90201e-106	477.985	403943	ieu-b-109	HDL cholesterol || id:ieu-b-109	TRUE	reported	igd	T	C	-0.0242	0.0335	0.4699	217758	finn-b-D3_SARCOIDOSIS	Sarcoidosis || id:finn-b-D3_SARCOIDOSIS	TRUE	igd
158	rs2963468	5	158003020	G	A	-0.0196653	0.00226256	3.59998e-18	75.5442	403943	ieu-b-109	HDL cholesterol || id:ieu-b-109	TRUE	reported	igd	G	A	0.0873	0.0466	0.0611406	217758	finn-b-D3_SARCOIDOSIS	Sarcoidosis || id:finn-b-D3_SARCOIDOSIS	TRUE	igd
159	rs2965169	19	45251156	C	A	0.0120831	0.00195448	6.29999e-10	38.2203	403943	ieu-b-109	HDL cholesterol || id:ieu-b-109	TRUE	reported	igd	C	A	-0.0316	0.034	0.3525	217758	finn-b-D3_SARCOIDOSIS	Sarcoidosis || id:finn-b-D3_SARCOIDOSIS	TRUE	igd
160	rs3027167	17	8059117	T	C	-0.0124258	0.00205083	1.40001e-09	36.7104	403943	ieu-b-109	HDL cholesterol || id:ieu-b-109	TRUE	reported	igd	T	C	-0.0767	0.0385	0.0459896	217758	finn-b-D3_SARCOIDOSIS	Sarcoidosis || id:finn-b-D3_SARCOIDOSIS	TRUE	igd
161	rs308	8	19817476	G	T	0.12651	0.00669305	1.10002e-79	357.274	403943	ieu-b-109	HDL cholesterol || id:ieu-b-109	TRUE	reported	igd	G	T	0.0232	0.0933	0.8034	217758	finn-b-D3_SARCOIDOSIS	Sarcoidosis || id:finn-b-D3_SARCOIDOSIS	TRUE	igd
162	rs3184504	12	111884608	C	T	0.0265387	0.00190452	3.90032e-44	194.173	403943	ieu-b-109	HDL cholesterol || id:ieu-b-109	TRUE	reported	igd	C	T	-0.1035	0.0328	0.00159199	217758	finn-b-D3_SARCOIDOSIS	Sarcoidosis || id:finn-b-D3_SARCOIDOSIS	TRUE	igd
163	rs32578	5	149211868	A	G	0.0133235	0.00206513	1.09999e-10	41.6238	403943	ieu-b-109	HDL cholesterol || id:ieu-b-109	TRUE	reported	igd	A	G	-0.0325	0.0332	0.3273	217758	finn-b-D3_SARCOIDOSIS	Sarcoidosis || id:finn-b-D3_SARCOIDOSIS	TRUE	igd
164	rs330089	8	9149612	C	T	0.0204692	0.00318925	1.40001e-10	41.1931	403943	ieu-b-109	HDL cholesterol || id:ieu-b-109	TRUE	reported	igd	C	T	-0.0617	0.065	0.3426	217758	finn-b-D3_SARCOIDOSIS	Sarcoidosis || id:finn-b-D3_SARCOIDOSIS	TRUE	igd
165	rs34045894	10	33967489	A	G	-0.0172909	0.00262706	4.60045e-11	43.3207	403943	ieu-b-109	HDL cholesterol || id:ieu-b-109	TRUE	reported	igd	A	G	-0.019	0.0425	0.6552	217758	finn-b-D3_SARCOIDOSIS	Sarcoidosis || id:finn-b-D3_SARCOIDOSIS	TRUE	igd
166	rs34138141	17	40781561	T	G	-0.0175318	0.00212461	1.59993e-16	68.0918	403943	ieu-b-109	HDL cholesterol || id:ieu-b-109	TRUE	reported	igd	T	G	-0.023	0.0388	0.553	217758	finn-b-D3_SARCOIDOSIS	Sarcoidosis || id:finn-b-D3_SARCOIDOSIS	TRUE	igd
167	rs343	8	19810787	A	C	0.133778	0.00346421	1e-200	1491.29	403943	ieu-b-109	HDL cholesterol || id:ieu-b-109	TRUE	reported	igd	A	C	-0.0715	0.0662	0.2802	217758	finn-b-D3_SARCOIDOSIS	Sarcoidosis || id:finn-b-D3_SARCOIDOSIS	TRUE	igd
168	rs34940374	7	150331377	A	G	-0.0170378	0.00247025	5.30029e-12	47.5713	403943	ieu-b-109	HDL cholesterol || id:ieu-b-109	TRUE	reported	igd	A	G	0.0226	0.0373	0.5448	217758	finn-b-D3_SARCOIDOSIS	Sarcoidosis || id:finn-b-D3_SARCOIDOSIS	TRUE	igd
169	rs35493868	7	73039406	G	C	0.0372262	0.00237772	2.99985e-55	245.118	403943	ieu-b-109	HDL cholesterol || id:ieu-b-109	TRUE	reported	igd	G	C	-0.0346	0.0418	0.4071	217758	finn-b-D3_SARCOIDOSIS	Sarcoidosis || id:finn-b-D3_SARCOIDOSIS	TRUE	igd
170	rs36057735	6	31319923	G	C	-0.0302136	0.00238679	1e-36	160.242	403943	ieu-b-109	HDL cholesterol || id:ieu-b-109	TRUE	reported	igd	G	C	0.1422	0.0437	0.001133	217758	finn-b-D3_SARCOIDOSIS	Sarcoidosis || id:finn-b-D3_SARCOIDOSIS	TRUE	igd
171	rs367070	19	54800500	G	A	0.0417949	0.00228709	1.29987e-74	333.949	403943	ieu-b-109	HDL cholesterol || id:ieu-b-109	TRUE	reported	igd	G	A	0.0492	0.0353	0.163	217758	finn-b-D3_SARCOIDOSIS	Sarcoidosis || id:finn-b-D3_SARCOIDOSIS	TRUE	igd
172	rs367677	14	69273905	G	A	0.0166703	0.00224786	1.20005e-13	54.9982	403943	ieu-b-109	HDL cholesterol || id:ieu-b-109	TRUE	reported	igd	G	A	-0.0347	0.0359	0.3338	217758	finn-b-D3_SARCOIDOSIS	Sarcoidosis || id:finn-b-D3_SARCOIDOSIS	TRUE	igd
173	rs3732356	3	119529113	T	G	-0.0299026	0.00386524	1e-14	59.8501	403943	ieu-b-109	HDL cholesterol || id:ieu-b-109	TRUE	reported	igd	T	G	0.202	0.0644	0.00171199	217758	finn-b-D3_SARCOIDOSIS	Sarcoidosis || id:finn-b-D3_SARCOIDOSIS	TRUE	igd
174	rs3745683	19	11348521	A	G	-0.0546353	0.00362928	3.19963e-51	226.624	403943	ieu-b-109	HDL cholesterol || id:ieu-b-109	TRUE	reported	igd	A	G	-0.034	0.0562	0.5449	217758	finn-b-D3_SARCOIDOSIS	Sarcoidosis || id:finn-b-D3_SARCOIDOSIS	TRUE	igd
175	rs3746915	21	43718792	G	A	0.0108813	0.00194098	2.1e-08	31.4282	403943	ieu-b-109	HDL cholesterol || id:ieu-b-109	TRUE	reported	igd	G	A	0.0064	0.0333	0.8482	217758	finn-b-D3_SARCOIDOSIS	Sarcoidosis || id:finn-b-D3_SARCOIDOSIS	TRUE	igd
176	rs3747973	1	205677148	G	A	0.0141665	0.00193802	2.70023e-13	53.4329	403943	ieu-b-109	HDL cholesterol || id:ieu-b-109	TRUE	reported	igd	G	A	-0.0164	0.0331	0.6215	217758	finn-b-D3_SARCOIDOSIS	Sarcoidosis || id:finn-b-D3_SARCOIDOSIS	TRUE	igd
177	rs3768321	1	40035928	T	G	-0.0452296	0.00239482	1.50003e-79	356.697	403943	ieu-b-109	HDL cholesterol || id:ieu-b-109	TRUE	reported	igd	T	G	-0.0168	0.0436	0.6999	217758	finn-b-D3_SARCOIDOSIS	Sarcoidosis || id:finn-b-D3_SARCOIDOSIS	TRUE	igd
178	rs3794752	17	53382829	C	T	0.0128326	0.00213876	2e-09	36.0002	403943	ieu-b-109	HDL cholesterol || id:ieu-b-109	TRUE	reported	igd	C	T	0.0213	0.0359	0.5535	217758	finn-b-D3_SARCOIDOSIS	Sarcoidosis || id:finn-b-D3_SARCOIDOSIS	TRUE	igd
179	rs3814883	16	29994922	T	C	-0.0153035	0.00189151	5.90065e-16	65.4582	403943	ieu-b-109	HDL cholesterol || id:ieu-b-109	TRUE	reported	igd	T	C	0.0203	0.0327	0.5343	217758	finn-b-D3_SARCOIDOSIS	Sarcoidosis || id:finn-b-D3_SARCOIDOSIS	TRUE	igd
180	rs3924313	12	125328375	A	G	-0.0239168	0.00204761	1.59993e-31	136.431	403943	ieu-b-109	HDL cholesterol || id:ieu-b-109	TRUE	reported	igd	A	G	0.0432	0.0367	0.2401	217758	finn-b-D3_SARCOIDOSIS	Sarcoidosis || id:finn-b-D3_SARCOIDOSIS	TRUE	igd
181	rs4074448	15	63888495	A	G	0.015131	0.00196355	1.29987e-14	59.3815	403943	ieu-b-109	HDL cholesterol || id:ieu-b-109	TRUE	reported	igd	A	G	-0.0544	0.0324	0.0931408	217758	finn-b-D3_SARCOIDOSIS	Sarcoidosis || id:finn-b-D3_SARCOIDOSIS	TRUE	igd
182	rs41272086	6	161008646	A	G	-0.0567846	0.00310319	8.49963e-75	334.845	403943	ieu-b-109	HDL cholesterol || id:ieu-b-109	TRUE	reported	igd	A	G	-0.0484	0.0533	0.3636	217758	finn-b-D3_SARCOIDOSIS	Sarcoidosis || id:finn-b-D3_SARCOIDOSIS	TRUE	igd
183	rs42125	7	72823777	G	A	-0.0398667	0.0070049	1.29999e-08	32.3904	403943	ieu-b-109	HDL cholesterol || id:ieu-b-109	TRUE	reported	igd	G	A	0.0874	0.1071	0.4148	217758	finn-b-D3_SARCOIDOSIS	Sarcoidosis || id:finn-b-D3_SARCOIDOSIS	TRUE	igd
184	rs429358	19	45411941	C	T	-0.0756554	0.00263871	8.70964e-181	822.047	403943	ieu-b-109	HDL cholesterol || id:ieu-b-109	TRUE	reported	igd	C	T	0.0137	0.0424	0.7472	217758	finn-b-D3_SARCOIDOSIS	Sarcoidosis || id:finn-b-D3_SARCOIDOSIS	TRUE	igd
185	rs454968	5	112188456	C	T	0.0110337	0.00199469	3.2e-08	30.5979	403943	ieu-b-109	HDL cholesterol || id:ieu-b-109	TRUE	reported	igd	C	T	0.0009	0.0333	0.9795	217758	finn-b-D3_SARCOIDOSIS	Sarcoidosis || id:finn-b-D3_SARCOIDOSIS	TRUE	igd
186	rs4599108	2	85549547	T	C	0.0136654	0.00192434	1.20005e-12	50.4291	403943	ieu-b-109	HDL cholesterol || id:ieu-b-109	TRUE	reported	igd	T	C	-0.0463	0.0328	0.1578	217758	finn-b-D3_SARCOIDOSIS	Sarcoidosis || id:finn-b-D3_SARCOIDOSIS	TRUE	igd
187	rs460428	22	29970989	C	T	-0.0143462	0.00226779	2.5e-10	40.0192	403943	ieu-b-109	HDL cholesterol || id:ieu-b-109	TRUE	reported	igd	C	T	0.0228	0.0404	0.573	217758	finn-b-D3_SARCOIDOSIS	Sarcoidosis || id:finn-b-D3_SARCOIDOSIS	TRUE	igd
188	rs4614	11	118952371	G	A	-0.0178217	0.00193829	3.80014e-20	84.5397	403943	ieu-b-109	HDL cholesterol || id:ieu-b-109	TRUE	reported	igd	G	A	0.0133	0.0352	0.706601	217758	finn-b-D3_SARCOIDOSIS	Sarcoidosis || id:finn-b-D3_SARCOIDOSIS	TRUE	igd
189	rs4650994	1	178515312	A	G	-0.018056	0.00190061	2.09991e-21	90.252	403943	ieu-b-109	HDL cholesterol || id:ieu-b-109	TRUE	reported	igd	A	G	-0.029	0.0324	0.3715	217758	finn-b-D3_SARCOIDOSIS	Sarcoidosis || id:finn-b-D3_SARCOIDOSIS	TRUE	igd
190	rs4691379	4	157706904	T	C	0.0118717	0.00204326	6.19998e-09	33.7581	403943	ieu-b-109	HDL cholesterol || id:ieu-b-109	TRUE	reported	igd	T	C	-0.0511	0.0375	0.1738	217758	finn-b-D3_SARCOIDOSIS	Sarcoidosis || id:finn-b-D3_SARCOIDOSIS	TRUE	igd
191	rs4784709	16	56711375	A	T	-0.0747244	0.00477284	2.99985e-55	245.116	403943	ieu-b-109	HDL cholesterol || id:ieu-b-109	TRUE	reported	igd	A	T	-0.1375	0.1169	0.2396	217758	finn-b-D3_SARCOIDOSIS	Sarcoidosis || id:finn-b-D3_SARCOIDOSIS	TRUE	igd
192	rs4803773	19	45447161	G	A	0.0400846	0.00199508	8.69961e-90	403.677	403943	ieu-b-109	HDL cholesterol || id:ieu-b-109	TRUE	reported	igd	G	A	-0.0557	0.0326	0.0872509	217758	finn-b-D3_SARCOIDOSIS	Sarcoidosis || id:finn-b-D3_SARCOIDOSIS	TRUE	igd
193	rs4855582	3	108867705	T	C	0.0111652	0.00192369	6.49995e-09	33.687	403943	ieu-b-109	HDL cholesterol || id:ieu-b-109	TRUE	reported	igd	T	C	-0.021	0.0326	0.5199	217758	finn-b-D3_SARCOIDOSIS	Sarcoidosis || id:finn-b-D3_SARCOIDOSIS	TRUE	igd
194	rs4871603	8	126480367	T	C	0.0360061	0.00199228	5.19996e-73	326.626	403943	ieu-b-109	HDL cholesterol || id:ieu-b-109	TRUE	reported	igd	T	C	-0.0359	0.0341	0.2919	217758	finn-b-D3_SARCOIDOSIS	Sarcoidosis || id:finn-b-D3_SARCOIDOSIS	TRUE	igd
195	rs4871624	8	126629328	G	T	-0.020416	0.00211032	3.90032e-22	93.5933	403943	ieu-b-109	HDL cholesterol || id:ieu-b-109	TRUE	reported	igd	G	T	0.0198	0.0365	0.5875	217758	finn-b-D3_SARCOIDOSIS	Sarcoidosis || id:finn-b-D3_SARCOIDOSIS	TRUE	igd
196	rs4875043	8	144496772	C	A	-0.0149745	0.0023285	1.29999e-10	41.3573	403943	ieu-b-109	HDL cholesterol || id:ieu-b-109	TRUE	reported	igd	C	A	-0.0003	0.0383	0.9947	217758	finn-b-D3_SARCOIDOSIS	Sarcoidosis || id:finn-b-D3_SARCOIDOSIS	TRUE	igd
197	rs4930352	11	66066993	T	G	0.0161709	0.00193852	7.29962e-17	69.587	403943	ieu-b-109	HDL cholesterol || id:ieu-b-109	TRUE	reported	igd	T	G	0.0014	0.0326	0.966	217758	finn-b-D3_SARCOIDOSIS	Sarcoidosis || id:finn-b-D3_SARCOIDOSIS	TRUE	igd
198	rs4969141	17	76391653	T	C	0.0296373	0.00191152	3.19963e-54	240.392	403943	ieu-b-109	HDL cholesterol || id:ieu-b-109	TRUE	reported	igd	T	C	0.0445	0.0332	0.1795	217758	finn-b-D3_SARCOIDOSIS	Sarcoidosis || id:finn-b-D3_SARCOIDOSIS	TRUE	igd
199	rs532436	9	136149830	A	G	0.0231547	0.00245365	3.80014e-21	89.0539	403943	ieu-b-109	HDL cholesterol || id:ieu-b-109	TRUE	reported	igd	A	G	0.0469	0.0401	0.2413	217758	finn-b-D3_SARCOIDOSIS	Sarcoidosis || id:finn-b-D3_SARCOIDOSIS	TRUE	igd
200	rs549058	13	51201045	T	G	0.0171095	0.00293694	5.69994e-09	33.9379	403943	ieu-b-109	HDL cholesterol || id:ieu-b-109	TRUE	reported	igd	T	G	-0.0065	0.0533	0.9022	217758	finn-b-D3_SARCOIDOSIS	Sarcoidosis || id:finn-b-D3_SARCOIDOSIS	TRUE	igd
201	rs55781197	16	68032598	G	A	0.0587349	0.00295144	4.00037e-88	396.027	403943	ieu-b-109	HDL cholesterol || id:ieu-b-109	TRUE	reported	igd	G	A	-0.1167	0.0441	0.00810196	217758	finn-b-D3_SARCOIDOSIS	Sarcoidosis || id:finn-b-D3_SARCOIDOSIS	TRUE	igd
202	rs557933	1	234853268	C	A	0.0152472	0.00190783	1.29987e-15	63.8706	403943	ieu-b-109	HDL cholesterol || id:ieu-b-109	TRUE	reported	igd	C	A	-0.0172	0.0325	0.5967	217758	finn-b-D3_SARCOIDOSIS	Sarcoidosis || id:finn-b-D3_SARCOIDOSIS	TRUE	igd
203	rs55935382	7	50289669	A	C	0.01764	0.00203822	4.90004e-18	74.9023	403943	ieu-b-109	HDL cholesterol || id:ieu-b-109	TRUE	reported	igd	A	C	-0.0278	0.0347	0.4227	217758	finn-b-D3_SARCOIDOSIS	Sarcoidosis || id:finn-b-D3_SARCOIDOSIS	TRUE	igd
204	rs559355	11	75451281	T	A	-0.0349311	0.00261254	8.99912e-41	178.772	403943	ieu-b-109	HDL cholesterol || id:ieu-b-109	TRUE	reported	igd	T	A	0.0057	0.0382	0.8806	217758	finn-b-D3_SARCOIDOSIS	Sarcoidosis || id:finn-b-D3_SARCOIDOSIS	TRUE	igd
205	rs564832	11	30418246	C	T	-0.011708	0.00205455	1.2e-08	32.4737	403943	ieu-b-109	HDL cholesterol || id:ieu-b-109	TRUE	reported	igd	C	T	-0.0068	0.0347	0.845	217758	finn-b-D3_SARCOIDOSIS	Sarcoidosis || id:finn-b-D3_SARCOIDOSIS	TRUE	igd
206	rs58123204	12	53760162	G	A	-0.0184574	0.00264401	2.90001e-12	48.7321	403943	ieu-b-109	HDL cholesterol || id:ieu-b-109	TRUE	reported	igd	G	A	0.0032	0.0474	0.9459	217758	finn-b-D3_SARCOIDOSIS	Sarcoidosis || id:finn-b-D3_SARCOIDOSIS	TRUE	igd
207	rs58298943	12	57391292	T	C	0.0201986	0.00342748	3.79997e-09	34.729	403943	ieu-b-109	HDL cholesterol || id:ieu-b-109	TRUE	reported	igd	T	C	-0.0701	0.0536	0.191	217758	finn-b-D3_SARCOIDOSIS	Sarcoidosis || id:finn-b-D3_SARCOIDOSIS	TRUE	igd
208	rs59104589	2	242237902	T	C	0.0150155	0.0019816	3.50026e-14	57.4179	403943	ieu-b-109	HDL cholesterol || id:ieu-b-109	TRUE	reported	igd	T	C	-0.028	0.0329	0.3961	217758	finn-b-D3_SARCOIDOSIS	Sarcoidosis || id:finn-b-D3_SARCOIDOSIS	TRUE	igd
209	rs59781045	11	117095283	T	C	0.074037	0.0037879	4.49987e-85	382.033	403943	ieu-b-109	HDL cholesterol || id:ieu-b-109	TRUE	reported	igd	T	C	0.0594	0.0592	0.3158	217758	finn-b-D3_SARCOIDOSIS	Sarcoidosis || id:finn-b-D3_SARCOIDOSIS	TRUE	igd
210	rs6018652	20	46340974	A	G	0.0259271	0.0023605	4.60045e-28	120.642	403943	ieu-b-109	HDL cholesterol || id:ieu-b-109	TRUE	reported	igd	A	G	-0.0305	0.0397	0.4426	217758	finn-b-D3_SARCOIDOSIS	Sarcoidosis || id:finn-b-D3_SARCOIDOSIS	TRUE	igd
211	rs6059958	20	30143278	T	C	0.0146541	0.00255516	9.69996e-09	32.8914	403943	ieu-b-109	HDL cholesterol || id:ieu-b-109	TRUE	reported	igd	T	C	0.0299	0.0398	0.4531	217758	finn-b-D3_SARCOIDOSIS	Sarcoidosis || id:finn-b-D3_SARCOIDOSIS	TRUE	igd
212	rs6066148	20	45602037	C	G	0.0133124	0.00218121	1e-09	37.2493	403943	ieu-b-109	HDL cholesterol || id:ieu-b-109	TRUE	reported	igd	C	G	-0.0328	0.0405	0.419	217758	finn-b-D3_SARCOIDOSIS	Sarcoidosis || id:finn-b-D3_SARCOIDOSIS	TRUE	igd
213	rs6073958	20	44551855	C	T	-0.0609299	0.00239207	4.10204e-143	648.803	403943	ieu-b-109	HDL cholesterol || id:ieu-b-109	TRUE	reported	igd	C	T	0.0097	0.0423	0.8189	217758	finn-b-D3_SARCOIDOSIS	Sarcoidosis || id:finn-b-D3_SARCOIDOSIS	TRUE	igd
214	rs6075860	20	21910266	A	G	-0.0128	0.00192763	3.10027e-11	44.0933	403943	ieu-b-109	HDL cholesterol || id:ieu-b-109	TRUE	reported	igd	A	G	-0.0001	0.0333	0.9985	217758	finn-b-D3_SARCOIDOSIS	Sarcoidosis || id:finn-b-D3_SARCOIDOSIS	TRUE	igd
215	rs6123685	20	55836040	A	G	0.0159783	0.0021911	2.99985e-13	53.1786	403943	ieu-b-109	HDL cholesterol || id:ieu-b-109	TRUE	reported	igd	A	G	0.0559	0.0377	0.1382	217758	finn-b-D3_SARCOIDOSIS	Sarcoidosis || id:finn-b-D3_SARCOIDOSIS	TRUE	igd
216	rs61352607	12	57839173	T	G	0.0306111	0.00222442	4.40048e-43	189.376	403943	ieu-b-109	HDL cholesterol || id:ieu-b-109	TRUE	reported	igd	T	G	0.0172	0.038	0.651799	217758	finn-b-D3_SARCOIDOSIS	Sarcoidosis || id:finn-b-D3_SARCOIDOSIS	TRUE	igd
217	rs6142206	20	33212055	A	G	-0.0161106	0.00193468	8.30042e-17	69.3434	403943	ieu-b-109	HDL cholesterol || id:ieu-b-109	TRUE	reported	igd	A	G	0.0351	0.0324	0.2786	217758	finn-b-D3_SARCOIDOSIS	Sarcoidosis || id:finn-b-D3_SARCOIDOSIS	TRUE	igd
218	rs61435086	8	19910292	C	T	0.089343	0.00862169	3.69999e-25	107.383	403943	ieu-b-109	HDL cholesterol || id:ieu-b-109	TRUE	reported	igd	C	T	-0.0767	0.1183	0.5166	217758	finn-b-D3_SARCOIDOSIS	Sarcoidosis || id:finn-b-D3_SARCOIDOSIS	TRUE	igd
219	rs61596977	8	95997165	T	C	-0.016225	0.00273721	3.09999e-09	35.1361	403943	ieu-b-109	HDL cholesterol || id:ieu-b-109	TRUE	reported	igd	T	C	0.0382	0.0448	0.3928	217758	finn-b-D3_SARCOIDOSIS	Sarcoidosis || id:finn-b-D3_SARCOIDOSIS	TRUE	igd
220	rs61748951	1	156038058	A	C	-0.0361204	0.00640878	1.7e-08	31.7654	403943	ieu-b-109	HDL cholesterol || id:ieu-b-109	TRUE	reported	igd	A	C	-0.0769	0.1374	0.5758	217758	finn-b-D3_SARCOIDOSIS	Sarcoidosis || id:finn-b-D3_SARCOIDOSIS	TRUE	igd
221	rs61805075	1	182136401	A	G	-0.0257183	0.00202534	6.00067e-37	161.246	403943	ieu-b-109	HDL cholesterol || id:ieu-b-109	TRUE	reported	igd	A	G	-0.079	0.0356	0.0266502	217758	finn-b-D3_SARCOIDOSIS	Sarcoidosis || id:finn-b-D3_SARCOIDOSIS	TRUE	igd
222	rs61884005	11	14402930	G	C	0.0163406	0.00293002	2.39999e-08	31.1025	403943	ieu-b-109	HDL cholesterol || id:ieu-b-109	TRUE	reported	igd	G	C	-0.0398	0.0387	0.3026	217758	finn-b-D3_SARCOIDOSIS	Sarcoidosis || id:finn-b-D3_SARCOIDOSIS	TRUE	igd
223	rs62102718	19	33891013	T	A	-0.0236953	0.0021125	3.40017e-29	125.815	403943	ieu-b-109	HDL cholesterol || id:ieu-b-109	TRUE	reported	igd	T	A	0.0186	0.0357	0.603	217758	finn-b-D3_SARCOIDOSIS	Sarcoidosis || id:finn-b-D3_SARCOIDOSIS	TRUE	igd
224	rs62117487	19	8424060	G	A	0.0457487	0.00411744	1.10002e-28	123.453	403943	ieu-b-109	HDL cholesterol || id:ieu-b-109	TRUE	reported	igd	G	A	-0.1737	0.0878	0.04798	217758	finn-b-D3_SARCOIDOSIS	Sarcoidosis || id:finn-b-D3_SARCOIDOSIS	TRUE	igd
225	rs62246443	3	47172407	C	T	-0.0147841	0.00250895	3.79997e-09	34.7221	403943	ieu-b-109	HDL cholesterol || id:ieu-b-109	TRUE	reported	igd	C	T	-0.0662	0.0382	0.0831994	217758	finn-b-D3_SARCOIDOSIS	Sarcoidosis || id:finn-b-D3_SARCOIDOSIS	TRUE	igd
226	rs62271373	3	150066540	A	T	-0.0406667	0.00408672	2.49977e-23	99.0212	403943	ieu-b-109	HDL cholesterol || id:ieu-b-109	TRUE	reported	igd	A	T	0.0023	0.0801	0.9772	217758	finn-b-D3_SARCOIDOSIS	Sarcoidosis || id:finn-b-D3_SARCOIDOSIS	TRUE	igd
227	rs62331150	4	106084778	T	G	-0.0129532	0.00236408	4.30002e-08	30.0213	403943	ieu-b-109	HDL cholesterol || id:ieu-b-109	TRUE	reported	igd	T	G	-0.0083	0.0376	0.8252	217758	finn-b-D3_SARCOIDOSIS	Sarcoidosis || id:finn-b-D3_SARCOIDOSIS	TRUE	igd
228	rs62428831	6	143247161	C	T	0.0178151	0.00275536	1e-10	41.8042	403943	ieu-b-109	HDL cholesterol || id:ieu-b-109	TRUE	reported	igd	C	T	0.06	0.0416	0.1492	217758	finn-b-D3_SARCOIDOSIS	Sarcoidosis || id:finn-b-D3_SARCOIDOSIS	TRUE	igd
229	rs635769	6	139831981	C	T	0.0197069	0.00196961	1.39991e-23	100.11	403943	ieu-b-109	HDL cholesterol || id:ieu-b-109	TRUE	reported	igd	C	T	0.0276	0.0326	0.3963	217758	finn-b-D3_SARCOIDOSIS	Sarcoidosis || id:finn-b-D3_SARCOIDOSIS	TRUE	igd
230	rs6460894	7	12247330	C	T	-0.0121653	0.00201452	1.6e-09	36.4672	403943	ieu-b-109	HDL cholesterol || id:ieu-b-109	TRUE	reported	igd	C	T	-0.0013	0.0362	0.9707	217758	finn-b-D3_SARCOIDOSIS	Sarcoidosis || id:finn-b-D3_SARCOIDOSIS	TRUE	igd
231	rs6469605	8	116601894	T	C	0.0316197	0.00191959	5.79963e-61	271.33	403943	ieu-b-109	HDL cholesterol || id:ieu-b-109	TRUE	reported	igd	T	C	0.0696	0.0351	0.0477298	217758	finn-b-D3_SARCOIDOSIS	Sarcoidosis || id:finn-b-D3_SARCOIDOSIS	TRUE	igd
232	rs6693842	1	66078405	C	T	0.013664	0.00199336	7.10068e-12	46.9877	403943	ieu-b-109	HDL cholesterol || id:ieu-b-109	TRUE	reported	igd	C	T	-0.0618	0.0324	0.05665	217758	finn-b-D3_SARCOIDOSIS	Sarcoidosis || id:finn-b-D3_SARCOIDOSIS	TRUE	igd
233	rs6705285	2	66709468	T	G	0.0115225	0.00191933	1.89998e-09	36.0408	403943	ieu-b-109	HDL cholesterol || id:ieu-b-109	TRUE	reported	igd	T	G	0.0111	0.0346	0.7473	217758	finn-b-D3_SARCOIDOSIS	Sarcoidosis || id:finn-b-D3_SARCOIDOSIS	TRUE	igd
234	rs676210	2	21231524	A	G	0.0592694	0.00235237	4.4978e-140	634.819	403943	ieu-b-109	HDL cholesterol || id:ieu-b-109	TRUE	reported	igd	A	G	-0.0344	0.0365	0.345	217758	finn-b-D3_SARCOIDOSIS	Sarcoidosis || id:finn-b-D3_SARCOIDOSIS	TRUE	igd
235	rs6762415	3	133478557	G	T	-0.0108964	0.00191344	1.2e-08	32.4292	403943	ieu-b-109	HDL cholesterol || id:ieu-b-109	TRUE	reported	igd	G	T	-0.0371	0.0326	0.2543	217758	finn-b-D3_SARCOIDOSIS	Sarcoidosis || id:finn-b-D3_SARCOIDOSIS	TRUE	igd
236	rs6765484	3	50041313	T	C	0.0225207	0.00190864	3.90032e-32	139.225	403943	ieu-b-109	HDL cholesterol || id:ieu-b-109	TRUE	reported	igd	T	C	0.0168	0.0324	0.6041	217758	finn-b-D3_SARCOIDOSIS	Sarcoidosis || id:finn-b-D3_SARCOIDOSIS	TRUE	igd
237	rs680321	18	29797958	C	T	0.0108517	0.00191658	1.5e-08	32.0584	403943	ieu-b-109	HDL cholesterol || id:ieu-b-109	TRUE	reported	igd	C	T	0.0237	0.0325	0.467	217758	finn-b-D3_SARCOIDOSIS	Sarcoidosis || id:finn-b-D3_SARCOIDOSIS	TRUE	igd
238	rs6824451	4	89723065	A	G	-0.0200444	0.00191167	1e-25	109.941	403943	ieu-b-109	HDL cholesterol || id:ieu-b-109	TRUE	reported	igd	A	G	-0.0486	0.0323	0.1324	217758	finn-b-D3_SARCOIDOSIS	Sarcoidosis || id:finn-b-D3_SARCOIDOSIS	TRUE	igd
239	rs686030	9	15304782	A	C	0.0498241	0.00273951	6.4998e-74	330.775	403943	ieu-b-109	HDL cholesterol || id:ieu-b-109	TRUE	reported	igd	A	C	-0.0472	0.0496	0.3412	217758	finn-b-D3_SARCOIDOSIS	Sarcoidosis || id:finn-b-D3_SARCOIDOSIS	TRUE	igd
240	rs6934962	6	116322349	T	C	0.0161905	0.00194099	7.29962e-17	69.5783	403943	ieu-b-109	HDL cholesterol || id:ieu-b-109	TRUE	reported	igd	T	C	0.0242	0.0326	0.4578	217758	finn-b-D3_SARCOIDOSIS	Sarcoidosis || id:finn-b-D3_SARCOIDOSIS	TRUE	igd
241	rs6939861	6	41703041	A	G	-0.0141972	0.00219368	9.70063e-11	41.885	403943	ieu-b-109	HDL cholesterol || id:ieu-b-109	TRUE	reported	igd	A	G	-0.0494	0.0372	0.1843	217758	finn-b-D3_SARCOIDOSIS	Sarcoidosis || id:finn-b-D3_SARCOIDOSIS	TRUE	igd
242	rs7036107	9	92177897	G	A	-0.0122524	0.00194377	2.90001e-10	39.7331	403943	ieu-b-109	HDL cholesterol || id:ieu-b-109	TRUE	reported	igd	G	A	-0.0697	0.0325	0.0316701	217758	finn-b-D3_SARCOIDOSIS	Sarcoidosis || id:finn-b-D3_SARCOIDOSIS	TRUE	igd
243	rs703966	10	80954251	A	G	0.0156949	0.00193455	4.90004e-16	65.8199	403943	ieu-b-109	HDL cholesterol || id:ieu-b-109	TRUE	reported	igd	A	G	0.0382	0.0332	0.2497	217758	finn-b-D3_SARCOIDOSIS	Sarcoidosis || id:finn-b-D3_SARCOIDOSIS	TRUE	igd
244	rs7158166	14	103241799	C	T	0.0140932	0.00195101	5.10035e-13	52.1795	403943	ieu-b-109	HDL cholesterol || id:ieu-b-109	TRUE	reported	igd	C	T	-0.0003	0.0329	0.9932	217758	finn-b-D3_SARCOIDOSIS	Sarcoidosis || id:finn-b-D3_SARCOIDOSIS	TRUE	igd
245	rs71603401	4	18034463	G	A	-0.0154721	0.00279889	3.2e-08	30.5581	403943	ieu-b-109	HDL cholesterol || id:ieu-b-109	TRUE	reported	igd	G	A	0.0595	0.0601	0.3218	217758	finn-b-D3_SARCOIDOSIS	Sarcoidosis || id:finn-b-D3_SARCOIDOSIS	TRUE	igd
246	rs71647892	16	66997756	C	T	-0.0629378	0.00871711	5.19996e-13	52.1288	403943	ieu-b-109	HDL cholesterol || id:ieu-b-109	TRUE	reported	igd	C	T	0.069	0.2603	0.790999	217758	finn-b-D3_SARCOIDOSIS	Sarcoidosis || id:finn-b-D3_SARCOIDOSIS	TRUE	igd
247	rs7170463	15	41888918	G	A	0.018911	0.0020591	4.19952e-20	84.3479	403943	ieu-b-109	HDL cholesterol || id:ieu-b-109	TRUE	reported	igd	G	A	-0.0542	0.0339	0.1102	217758	finn-b-D3_SARCOIDOSIS	Sarcoidosis || id:finn-b-D3_SARCOIDOSIS	TRUE	igd
248	rs7186799	16	57220016	C	A	-0.0220239	0.00190185	5.19996e-31	134.102	403943	ieu-b-109	HDL cholesterol || id:ieu-b-109	TRUE	reported	igd	C	A	0.007	0.0324	0.8288	217758	finn-b-D3_SARCOIDOSIS	Sarcoidosis || id:finn-b-D3_SARCOIDOSIS	TRUE	igd
249	rs7218647	17	76769605	A	G	0.0109209	0.00192614	1.40001e-08	32.1471	403943	ieu-b-109	HDL cholesterol || id:ieu-b-109	TRUE	reported	igd	A	G	-0.0443	0.0335	0.1849	217758	finn-b-D3_SARCOIDOSIS	Sarcoidosis || id:finn-b-D3_SARCOIDOSIS	TRUE	igd
250	rs7251640	19	18614935	C	T	0.0141902	0.00242811	5.1e-09	34.1539	403943	ieu-b-109	HDL cholesterol || id:ieu-b-109	TRUE	reported	igd	C	T	-0.0215	0.0393	0.5841	217758	finn-b-D3_SARCOIDOSIS	Sarcoidosis || id:finn-b-D3_SARCOIDOSIS	TRUE	igd
251	rs72647336	8	126445055	A	G	-0.0440494	0.00442834	2.60016e-23	98.946	403943	ieu-b-109	HDL cholesterol || id:ieu-b-109	TRUE	reported	igd	A	G	0.0528	0.0842	0.5306	217758	finn-b-D3_SARCOIDOSIS	Sarcoidosis || id:finn-b-D3_SARCOIDOSIS	TRUE	igd
252	rs7281183	21	16411667	A	G	-0.01272	0.00218963	6.29999e-09	33.7468	403943	ieu-b-109	HDL cholesterol || id:ieu-b-109	TRUE	reported	igd	A	G	-0.0427	0.0358	0.2334	217758	finn-b-D3_SARCOIDOSIS	Sarcoidosis || id:finn-b-D3_SARCOIDOSIS	TRUE	igd
253	rs72926946	2	203477868	A	C	-0.0206565	0.00208041	3.10027e-23	98.5861	403943	ieu-b-109	HDL cholesterol || id:ieu-b-109	TRUE	reported	igd	A	C	0.1928	0.0362	9.8349e-08	217758	finn-b-D3_SARCOIDOSIS	Sarcoidosis || id:finn-b-D3_SARCOIDOSIS	TRUE	igd
254	rs72964564	3	123054770	C	A	-0.0125748	0.00220598	1.2e-08	32.4937	403943	ieu-b-109	HDL cholesterol || id:ieu-b-109	TRUE	reported	igd	C	A	0.0128	0.0423	0.7623	217758	finn-b-D3_SARCOIDOSIS	Sarcoidosis || id:finn-b-D3_SARCOIDOSIS	TRUE	igd
255	rs73151974	7	134669523	T	C	-0.0161895	0.00273371	3.2e-09	35.0721	403943	ieu-b-109	HDL cholesterol || id:ieu-b-109	TRUE	reported	igd	T	C	0.0173	0.0473	0.7149	217758	finn-b-D3_SARCOIDOSIS	Sarcoidosis || id:finn-b-D3_SARCOIDOSIS	TRUE	igd
256	rs73243877	4	26047616	G	A	-0.0253693	0.00254909	2.49977e-23	99.0482	403943	ieu-b-109	HDL cholesterol || id:ieu-b-109	TRUE	reported	igd	G	A	-0.0195	0.0464	0.6745	217758	finn-b-D3_SARCOIDOSIS	Sarcoidosis || id:finn-b-D3_SARCOIDOSIS	TRUE	igd
257	rs73455693	18	58027496	A	G	0.0280646	0.00510538	3.89996e-08	30.2177	403943	ieu-b-109	HDL cholesterol || id:ieu-b-109	TRUE	reported	igd	A	G	0.0238	0.0744	0.749401	217758	finn-b-D3_SARCOIDOSIS	Sarcoidosis || id:finn-b-D3_SARCOIDOSIS	TRUE	igd
258	rs74500135	9	106603816	C	T	0.0670758	0.010029	2.29985e-11	44.7318	403943	ieu-b-109	HDL cholesterol || id:ieu-b-109	TRUE	reported	igd	C	T	0.5	0.3154	0.1129	217758	finn-b-D3_SARCOIDOSIS	Sarcoidosis || id:finn-b-D3_SARCOIDOSIS	TRUE	igd
259	rs7488780	12	20579392	C	G	0.0145459	0.00237104	8.50002e-10	37.636	403943	ieu-b-109	HDL cholesterol || id:ieu-b-109	TRUE	reported	igd	C	G	0.0572	0.0371	0.1229	217758	finn-b-D3_SARCOIDOSIS	Sarcoidosis || id:finn-b-D3_SARCOIDOSIS	TRUE	igd
260	rs75032664	8	19692425	G	C	-0.0551041	0.00908791	1.29999e-09	36.7654	403943	ieu-b-109	HDL cholesterol || id:ieu-b-109	TRUE	reported	igd	G	C	-0.0483	0.1017	0.6346	217758	finn-b-D3_SARCOIDOSIS	Sarcoidosis || id:finn-b-D3_SARCOIDOSIS	TRUE	igd
261	rs75152587	16	56579961	T	G	-0.0944291	0.00849948	1.10002e-28	123.432	403943	ieu-b-109	HDL cholesterol || id:ieu-b-109	TRUE	reported	igd	T	G	0.1637	0.1513	0.2792	217758	finn-b-D3_SARCOIDOSIS	Sarcoidosis || id:finn-b-D3_SARCOIDOSIS	TRUE	igd
262	rs75246752	1	145630111	C	G	0.0491144	0.00841625	5.39995e-09	34.055	403943	ieu-b-109	HDL cholesterol || id:ieu-b-109	TRUE	reported	igd	C	G	-0.3968	0.2836	0.1618	217758	finn-b-D3_SARCOIDOSIS	Sarcoidosis || id:finn-b-D3_SARCOIDOSIS	TRUE	igd
263	rs75479205	6	7255610	G	A	0.0138981	0.00243644	1.2e-08	32.5386	403943	ieu-b-109	HDL cholesterol || id:ieu-b-109	TRUE	reported	igd	G	A	0.032	0.0382	0.4026	217758	finn-b-D3_SARCOIDOSIS	Sarcoidosis || id:finn-b-D3_SARCOIDOSIS	TRUE	igd
264	rs75609851	8	19871080	A	G	0.170089	0.00964674	1.39991e-69	310.879	403943	ieu-b-109	HDL cholesterol || id:ieu-b-109	TRUE	reported	igd	A	G	-0.063	0.1459	0.666	217758	finn-b-D3_SARCOIDOSIS	Sarcoidosis || id:finn-b-D3_SARCOIDOSIS	TRUE	igd
265	rs75662196	8	19941656	C	G	0.0678721	0.00587239	6.70039e-31	133.583	403943	ieu-b-109	HDL cholesterol || id:ieu-b-109	TRUE	reported	igd	C	G	0.114	0.2103	0.587801	217758	finn-b-D3_SARCOIDOSIS	Sarcoidosis || id:finn-b-D3_SARCOIDOSIS	TRUE	igd
266	rs7583067	2	100796850	T	C	0.0145946	0.00223535	6.59933e-11	42.6278	403943	ieu-b-109	HDL cholesterol || id:ieu-b-109	TRUE	reported	igd	T	C	0.0031	0.0377	0.9347	217758	finn-b-D3_SARCOIDOSIS	Sarcoidosis || id:finn-b-D3_SARCOIDOSIS	TRUE	igd
267	rs7622114	3	36960660	A	C	0.0115687	0.00193999	2.5e-09	35.5607	403943	ieu-b-109	HDL cholesterol || id:ieu-b-109	TRUE	reported	igd	A	C	0.013	0.0324	0.6888	217758	finn-b-D3_SARCOIDOSIS	Sarcoidosis || id:finn-b-D3_SARCOIDOSIS	TRUE	igd
268	rs76247316	3	160082284	C	T	-0.0113866	0.0019083	2.39999e-09	35.6037	403943	ieu-b-109	HDL cholesterol || id:ieu-b-109	TRUE	reported	igd	C	T	0.0488	0.0323	0.1307	217758	finn-b-D3_SARCOIDOSIS	Sarcoidosis || id:finn-b-D3_SARCOIDOSIS	TRUE	igd
269	rs76428106	13	28604007	C	T	-0.0624148	0.00878921	1.20005e-12	50.4284	403943	ieu-b-109	HDL cholesterol || id:ieu-b-109	TRUE	reported	igd	C	T	0.0064	0.1501	0.9659	217758	finn-b-D3_SARCOIDOSIS	Sarcoidosis || id:finn-b-D3_SARCOIDOSIS	TRUE	igd
270	rs76602912	20	57459868	C	T	-0.0434476	0.00626364	4.00037e-12	48.1147	403943	ieu-b-109	HDL cholesterol || id:ieu-b-109	TRUE	reported	igd	C	T	-0.1611	0.1074	0.1336	217758	finn-b-D3_SARCOIDOSIS	Sarcoidosis || id:finn-b-D3_SARCOIDOSIS	TRUE	igd
271	rs7665587	4	99796777	C	T	0.0139886	0.00193372	4.70002e-13	52.3313	403943	ieu-b-109	HDL cholesterol || id:ieu-b-109	TRUE	reported	igd	C	T	0.0059	0.0326	0.8557	217758	finn-b-D3_SARCOIDOSIS	Sarcoidosis || id:finn-b-D3_SARCOIDOSIS	TRUE	igd
272	rs76962725	1	224427133	A	G	-0.0277897	0.00508558	4.60002e-08	29.8598	403943	ieu-b-109	HDL cholesterol || id:ieu-b-109	TRUE	reported	igd	A	G	0.2791	0.1229	0.0231601	217758	finn-b-D3_SARCOIDOSIS	Sarcoidosis || id:finn-b-D3_SARCOIDOSIS	TRUE	igd
273	rs771481	1	93846653	A	T	0.0288148	0.0024568	9.09913e-32	137.56	403943	ieu-b-109	HDL cholesterol || id:ieu-b-109	TRUE	reported	igd	A	T	-0.0497	0.0418	0.235	217758	finn-b-D3_SARCOIDOSIS	Sarcoidosis || id:finn-b-D3_SARCOIDOSIS	TRUE	igd
274	rs7725218	5	1282414	A	G	-0.0122469	0.00201433	1.2e-09	36.965	403943	ieu-b-109	HDL cholesterol || id:ieu-b-109	TRUE	reported	igd	A	G	-0.075	0.0336	0.02559	217758	finn-b-D3_SARCOIDOSIS	Sarcoidosis || id:finn-b-D3_SARCOIDOSIS	TRUE	igd
275	rs77320712	3	153238877	T	G	-0.0127407	0.0022658	1.89998e-08	31.6187	403943	ieu-b-109	HDL cholesterol || id:ieu-b-109	TRUE	reported	igd	T	G	-0.0735	0.0401	0.0666899	217758	finn-b-D3_SARCOIDOSIS	Sarcoidosis || id:finn-b-D3_SARCOIDOSIS	TRUE	igd
276	rs77605964	7	106962948	A	G	0.0170396	0.00227819	7.50067e-14	55.9421	403943	ieu-b-109	HDL cholesterol || id:ieu-b-109	TRUE	reported	igd	A	G	0.0048	0.0418	0.9087	217758	finn-b-D3_SARCOIDOSIS	Sarcoidosis || id:finn-b-D3_SARCOIDOSIS	TRUE	igd
277	rs77767539	20	44801556	A	G	0.0452639	0.00821382	3.59998e-08	30.3678	403943	ieu-b-109	HDL cholesterol || id:ieu-b-109	TRUE	reported	igd	A	G	0.266	0.2217	0.2301	217758	finn-b-D3_SARCOIDOSIS	Sarcoidosis || id:finn-b-D3_SARCOIDOSIS	TRUE	igd
278	rs7794796	7	150540196	T	C	-0.016879	0.00203772	1.20005e-16	68.6127	403943	ieu-b-109	HDL cholesterol || id:ieu-b-109	TRUE	reported	igd	T	C	-0.0227	0.0338	0.502	217758	finn-b-D3_SARCOIDOSIS	Sarcoidosis || id:finn-b-D3_SARCOIDOSIS	TRUE	igd
279	rs77960347	18	47109955	G	A	0.290966	0.00830188	1e-200	1228.38	403943	ieu-b-109	HDL cholesterol || id:ieu-b-109	TRUE	reported	igd	G	A	-0.249	0.1887	0.187	217758	finn-b-D3_SARCOIDOSIS	Sarcoidosis || id:finn-b-D3_SARCOIDOSIS	TRUE	igd
280	rs78058190	2	219699999	A	G	-0.0783702	0.00490443	1.80011e-57	255.344	403943	ieu-b-109	HDL cholesterol || id:ieu-b-109	TRUE	reported	igd	A	G	-0.0004	0.0592	0.9941	217758	finn-b-D3_SARCOIDOSIS	Sarcoidosis || id:finn-b-D3_SARCOIDOSIS	TRUE	igd
281	rs7817574	8	144302570	C	T	0.0331985	0.00243942	3.50026e-42	185.21	403943	ieu-b-109	HDL cholesterol || id:ieu-b-109	TRUE	reported	igd	C	T	0.024	0.0374	0.5212	217758	finn-b-D3_SARCOIDOSIS	Sarcoidosis || id:finn-b-D3_SARCOIDOSIS	TRUE	igd
282	rs7826177	8	34406540	C	T	0.0112399	0.00197917	1.40001e-08	32.2522	403943	ieu-b-109	HDL cholesterol || id:ieu-b-109	TRUE	reported	igd	C	T	-0.059	0.0338	0.0807607	217758	finn-b-D3_SARCOIDOSIS	Sarcoidosis || id:finn-b-D3_SARCOIDOSIS	TRUE	igd
283	rs7853377	9	86552205	G	A	0.0152447	0.0023168	4.70002e-11	43.2973	403943	ieu-b-109	HDL cholesterol || id:ieu-b-109	TRUE	reported	igd	G	A	-0.0271	0.0396	0.4933	217758	finn-b-D3_SARCOIDOSIS	Sarcoidosis || id:finn-b-D3_SARCOIDOSIS	TRUE	igd
284	rs79153732	8	19662937	T	C	-0.0939759	0.00728238	4.19952e-38	166.528	403943	ieu-b-109	HDL cholesterol || id:ieu-b-109	TRUE	reported	igd	T	C	0.0528	0.2053	0.7972	217758	finn-b-D3_SARCOIDOSIS	Sarcoidosis || id:finn-b-D3_SARCOIDOSIS	TRUE	igd
285	rs7924036	10	65191645	T	G	0.0138679	0.00190752	3.59998e-13	52.8547	403943	ieu-b-109	HDL cholesterol || id:ieu-b-109	TRUE	reported	igd	T	G	0.0089	0.0323	0.783599	217758	finn-b-D3_SARCOIDOSIS	Sarcoidosis || id:finn-b-D3_SARCOIDOSIS	TRUE	igd
286	rs79600951	16	56834254	G	C	-0.106795	0.00325908	1e-200	1073.77	403943	ieu-b-109	HDL cholesterol || id:ieu-b-109	TRUE	reported	igd	G	C	-0.0232	0.055	0.6732	217758	finn-b-D3_SARCOIDOSIS	Sarcoidosis || id:finn-b-D3_SARCOIDOSIS	TRUE	igd
287	rs79634051	11	14561945	C	G	0.0392148	0.00574877	8.99912e-12	46.5318	403943	ieu-b-109	HDL cholesterol || id:ieu-b-109	TRUE	reported	igd	C	G	0.0144	0.0876	0.8691	217758	finn-b-D3_SARCOIDOSIS	Sarcoidosis || id:finn-b-D3_SARCOIDOSIS	TRUE	igd
288	rs80005209	8	19872339	G	T	-0.144197	0.00563687	2.50035e-144	654.39	403943	ieu-b-109	HDL cholesterol || id:ieu-b-109	TRUE	reported	igd	G	T	-0.0481	0.1183	0.6846	217758	finn-b-D3_SARCOIDOSIS	Sarcoidosis || id:finn-b-D3_SARCOIDOSIS	TRUE	igd
289	rs8014289	14	75377352	G	A	0.0151048	0.00192712	4.60045e-15	61.4345	403943	ieu-b-109	HDL cholesterol || id:ieu-b-109	TRUE	reported	igd	G	A	0.019	0.0341	0.5775	217758	finn-b-D3_SARCOIDOSIS	Sarcoidosis || id:finn-b-D3_SARCOIDOSIS	TRUE	igd
290	rs8081548	17	7438834	A	T	0.01845	0.00202095	6.90081e-20	83.3454	403943	ieu-b-109	HDL cholesterol || id:ieu-b-109	TRUE	reported	igd	A	T	0.0266	0.0352	0.4501	217758	finn-b-D3_SARCOIDOSIS	Sarcoidosis || id:finn-b-D3_SARCOIDOSIS	TRUE	igd
291	rs8086351	18	47171888	G	C	0.0839587	0.0025068	1e-200	1121.74	403943	ieu-b-109	HDL cholesterol || id:ieu-b-109	TRUE	reported	igd	G	C	-0.0221	0.0426	0.604	217758	finn-b-D3_SARCOIDOSIS	Sarcoidosis || id:finn-b-D3_SARCOIDOSIS	TRUE	igd
292	rs830620	3	71679148	T	C	0.0149538	0.00193085	9.60064e-15	59.9799	403943	ieu-b-109	HDL cholesterol || id:ieu-b-109	TRUE	reported	igd	T	C	-0.0039	0.0326	0.9052	217758	finn-b-D3_SARCOIDOSIS	Sarcoidosis || id:finn-b-D3_SARCOIDOSIS	TRUE	igd
293	rs880674	4	2250109	C	T	0.0149836	0.00273775	4.39997e-08	29.9533	403943	ieu-b-109	HDL cholesterol || id:ieu-b-109	TRUE	reported	igd	C	T	0.0179	0.0461	0.698499	217758	finn-b-D3_SARCOIDOSIS	Sarcoidosis || id:finn-b-D3_SARCOIDOSIS	TRUE	igd
294	rs907866	2	20371380	A	G	-0.0183154	0.00191879	1.39991e-21	91.1125	403943	ieu-b-109	HDL cholesterol || id:ieu-b-109	TRUE	reported	igd	A	G	-0.047	0.0324	0.1469	217758	finn-b-D3_SARCOIDOSIS	Sarcoidosis || id:finn-b-D3_SARCOIDOSIS	TRUE	igd
295	rs921919	12	125265201	A	G	-0.041665	0.00206455	1.39991e-90	407.279	403943	ieu-b-109	HDL cholesterol || id:ieu-b-109	TRUE	reported	igd	A	G	0.0003	0.0329	0.9925	217758	finn-b-D3_SARCOIDOSIS	Sarcoidosis || id:finn-b-D3_SARCOIDOSIS	TRUE	igd
296	rs9327468	5	127441861	A	C	-0.0148994	0.00221907	1.9002e-11	45.0812	403943	ieu-b-109	HDL cholesterol || id:ieu-b-109	TRUE	reported	igd	A	C	-0.0138	0.045	0.758501	217758	finn-b-D3_SARCOIDOSIS	Sarcoidosis || id:finn-b-D3_SARCOIDOSIS	TRUE	igd
297	rs9347737	6	163740322	G	A	-0.0134784	0.00194715	4.40048e-12	47.9157	403943	ieu-b-109	HDL cholesterol || id:ieu-b-109	TRUE	reported	igd	G	A	-0.027	0.0324	0.4049	217758	finn-b-D3_SARCOIDOSIS	Sarcoidosis || id:finn-b-D3_SARCOIDOSIS	TRUE	igd
298	rs9465693	6	20313120	A	C	-0.0121004	0.00208231	6.19998e-09	33.7683	403943	ieu-b-109	HDL cholesterol || id:ieu-b-109	TRUE	reported	igd	A	C	0.0019	0.0344	0.9553	217758	finn-b-D3_SARCOIDOSIS	Sarcoidosis || id:finn-b-D3_SARCOIDOSIS	TRUE	igd
299	rs9604045	13	113927208	T	G	0.0175151	0.00228914	1.99986e-14	58.5437	403943	ieu-b-109	HDL cholesterol || id:ieu-b-109	TRUE	reported	igd	T	G	-0.0296	0.0436	0.498101	217758	finn-b-D3_SARCOIDOSIS	Sarcoidosis || id:finn-b-D3_SARCOIDOSIS	TRUE	igd
300	rs9622830	22	38954703	G	C	-0.0163821	0.00199965	2.60016e-16	67.1168	403943	ieu-b-109	HDL cholesterol || id:ieu-b-109	TRUE	reported	igd	G	C	-0.0014	0.0335	0.9668	217758	finn-b-D3_SARCOIDOSIS	Sarcoidosis || id:finn-b-D3_SARCOIDOSIS	TRUE	igd
301	rs964184	11	116648917	C	G	0.10544	0.00279456	1e-200	1423.59	403943	ieu-b-109	HDL cholesterol || id:ieu-b-109	TRUE	reported	igd	C	G	-0.0235	0.0457	0.6072	217758	finn-b-D3_SARCOIDOSIS	Sarcoidosis || id:finn-b-D3_SARCOIDOSIS	TRUE	igd
302	rs9647335	3	135880410	T	A	0.0277595	0.00242471	2.39994e-30	131.07	403943	ieu-b-109	HDL cholesterol || id:ieu-b-109	TRUE	reported	igd	T	A	-0.0791	0.0496	0.1103	217758	finn-b-D3_SARCOIDOSIS	Sarcoidosis || id:finn-b-D3_SARCOIDOSIS	TRUE	igd
303	rs968050	6	98574560	T	C	0.0136601	0.00190807	8.10028e-13	51.253	403943	ieu-b-109	HDL cholesterol || id:ieu-b-109	TRUE	reported	igd	T	C	0.0672	0.0323	0.03766	217758	finn-b-D3_SARCOIDOSIS	Sarcoidosis || id:finn-b-D3_SARCOIDOSIS	TRUE	igd
304	rs983663	18	19678537	G	A	-0.0143608	0.0022075	7.70016e-11	42.321	403943	ieu-b-109	HDL cholesterol || id:ieu-b-109	TRUE	reported	igd	G	A	-0.0243	0.0365	0.5053	217758	finn-b-D3_SARCOIDOSIS	Sarcoidosis || id:finn-b-D3_SARCOIDOSIS	TRUE	igd
305	rs9904004	17	17526835	G	A	-0.0302694	0.00400552	4.10015e-14	57.1071	403943	ieu-b-109	HDL cholesterol || id:ieu-b-109	TRUE	reported	igd	G	A	0.0952	0.0603	0.1147	217758	finn-b-D3_SARCOIDOSIS	Sarcoidosis || id:finn-b-D3_SARCOIDOSIS	TRUE	igd
306	rs9916613	17	28682453	A	T	-0.0133119	0.00199143	2.29985e-11	44.6838	403943	ieu-b-109	HDL cholesterol || id:ieu-b-109	TRUE	reported	igd	A	T	-0.0547	0.0341	0.1089	217758	finn-b-D3_SARCOIDOSIS	Sarcoidosis || id:finn-b-D3_SARCOIDOSIS	TRUE	igd
307	rs9933509	16	53818167	C	T	-0.0140121	0.00191313	2.39994e-13	53.6435	403943	ieu-b-109	HDL cholesterol || id:ieu-b-109	TRUE	reported	igd	C	T	0.0079	0.0327	0.8102	217758	finn-b-D3_SARCOIDOSIS	Sarcoidosis || id:finn-b-D3_SARCOIDOSIS	TRUE	igd
308	rs998584	6	43757896	A	C	-0.0341901	0.00190975	1.10002e-71	320.515	403943	ieu-b-109	HDL cholesterol || id:ieu-b-109	TRUE	reported	igd	A	C	-0.0114	0.0325	0.7271	217758	finn-b-D3_SARCOIDOSIS	Sarcoidosis || id:finn-b-D3_SARCOIDOSIS	TRUE	igd
309	rs9987289	8	9183358	G	A	0.0872902	0.00329366	9.09913e-155	702.382	403943	ieu-b-109	HDL cholesterol || id:ieu-b-109	TRUE	reported	igd	G	A	-0.0082	0.0496	0.8693	217758	finn-b-D3_SARCOIDOSIS	Sarcoidosis || id:finn-b-D3_SARCOIDOSIS	TRUE	igd
310	rs9989419	16	56985139	G	A	0.143765	0.00192633	1e-200	5569.87	403943	ieu-b-109	HDL cholesterol || id:ieu-b-109	TRUE	reported	igd	G	A	0.0365	0.0332	0.2726	217758	finn-b-D3_SARCOIDOSIS	Sarcoidosis || id:finn-b-D3_SARCOIDOSIS	TRUE	igd

## Sheet: Table S3
Table S3. The detailed information for 148 shared SNPs between LDLC and sarcoidosis in forward MR
	SNP	chr	pos	effect_allele.exposure	other_allele.exposure	beta.exposure	se.exposure	pval.exposure	F statistics	samplesize.exposure	id.exposure	exposure	mr_keep.exposure	pval_origin.exposure	data_source.exposure	effect_allele.outcome	other_allele.outcome	beta.outcome	se.outcome	pval.outcome	samplesize.outcome	id.outcome	outcome	mr_keep.outcome	data_source.outcome
1	rs1010759	20	34147630	A	G	-0.0231042	0.00300476	1.50003e-14	59.1238	440546	ieu-b-110	LDL cholesterol || id:ieu-b-110	TRUE	reported	igd	A	G	-0.0471	0.0556	0.3972	217758	finn-b-D3_SARCOIDOSIS	Sarcoidosis || id:finn-b-D3_SARCOIDOSIS	TRUE	igd
2	rs10231941	7	100532540	C	T	0.0198565	0.00272709	3.29989e-13	53.0159	440546	ieu-b-110	LDL cholesterol || id:ieu-b-110	TRUE	reported	igd	C	T	-0.0466	0.0407	0.2524	217758	finn-b-D3_SARCOIDOSIS	Sarcoidosis || id:finn-b-D3_SARCOIDOSIS	TRUE	igd
3	rs10448340	9	139320069	G	T	-0.0150594	0.00223737	1.69981e-11	45.3043	440546	ieu-b-110	LDL cholesterol || id:ieu-b-110	TRUE	reported	igd	G	T	-0.0465	0.035	0.1845	217758	finn-b-D3_SARCOIDOSIS	Sarcoidosis || id:finn-b-D3_SARCOIDOSIS	TRUE	igd
4	rs10832963	11	18664241	G	T	0.0173059	0.00239616	5.10035e-13	52.1623	440546	ieu-b-110	LDL cholesterol || id:ieu-b-110	TRUE	reported	igd	G	T	0.0206	0.0332	0.5353	217758	finn-b-D3_SARCOIDOSIS	Sarcoidosis || id:finn-b-D3_SARCOIDOSIS	TRUE	igd
5	rs10910476	1	234734956	T	C	0.0123938	0.00210193	3.69999e-09	34.7674	440546	ieu-b-110	LDL cholesterol || id:ieu-b-110	TRUE	reported	igd	T	C	0.0456	0.0323	0.1583	217758	finn-b-D3_SARCOIDOSIS	Sarcoidosis || id:finn-b-D3_SARCOIDOSIS	TRUE	igd
6	rs11014204	10	18720845	T	C	0.0137924	0.00233007	3.2e-09	35.0382	440546	ieu-b-110	LDL cholesterol || id:ieu-b-110	TRUE	reported	igd	T	C	-0.0114	0.0391	0.7712	217758	finn-b-D3_SARCOIDOSIS	Sarcoidosis || id:finn-b-D3_SARCOIDOSIS	TRUE	igd
7	rs11065385	12	121423386	G	A	-0.0244904	0.00225744	1.99986e-27	117.695	440546	ieu-b-110	LDL cholesterol || id:ieu-b-110	TRUE	reported	igd	G	A	-0.0439	0.034	0.1958	217758	finn-b-D3_SARCOIDOSIS	Sarcoidosis || id:finn-b-D3_SARCOIDOSIS	TRUE	igd
8	rs11099097	4	81167309	T	C	-0.0181876	0.00230231	2.80027e-15	62.4055	440546	ieu-b-110	LDL cholesterol || id:ieu-b-110	TRUE	reported	igd	T	C	-0.0369	0.034	0.2787	217758	finn-b-D3_SARCOIDOSIS	Sarcoidosis || id:finn-b-D3_SARCOIDOSIS	TRUE	igd
9	rs11226108	11	103870755	C	G	-0.016026	0.00265376	1.6e-09	36.4693	440546	ieu-b-110	LDL cholesterol || id:ieu-b-110	TRUE	reported	igd	C	G	-0.0715	0.0419	0.0882206	217758	finn-b-D3_SARCOIDOSIS	Sarcoidosis || id:finn-b-D3_SARCOIDOSIS	TRUE	igd
10	rs113177823	3	132217703	A	G	-0.0411737	0.00466039	1e-18	78.054	440546	ieu-b-110	LDL cholesterol || id:ieu-b-110	TRUE	reported	igd	A	G	-0.0249	0.068	0.7146	217758	finn-b-D3_SARCOIDOSIS	Sarcoidosis || id:finn-b-D3_SARCOIDOSIS	TRUE	igd
11	rs114165349	1	27021913	C	G	0.056229	0.00695521	6.20012e-16	65.3582	440546	ieu-b-110	LDL cholesterol || id:ieu-b-110	TRUE	reported	igd	C	G	-0.1992	0.0863	0.0210102	217758	finn-b-D3_SARCOIDOSIS	Sarcoidosis || id:finn-b-D3_SARCOIDOSIS	TRUE	igd
12	rs115458560	1	110061974	C	T	-0.0503391	0.0077049	6.4003e-11	42.6852	440546	ieu-b-110	LDL cholesterol || id:ieu-b-110	TRUE	reported	igd	C	T	0.1585	0.2975	0.594101	217758	finn-b-D3_SARCOIDOSIS	Sarcoidosis || id:finn-b-D3_SARCOIDOSIS	TRUE	igd
13	rs11568318	2	234665498	A	C	0.0256951	0.00417849	7.79992e-10	37.8148	440546	ieu-b-110	LDL cholesterol || id:ieu-b-110	TRUE	reported	igd	A	C	0.0303	0.0936	0.745901	217758	finn-b-D3_SARCOIDOSIS	Sarcoidosis || id:finn-b-D3_SARCOIDOSIS	TRUE	igd
14	rs11591147	1	55505647	T	G	-0.348456	0.00793088	1e-200	1930.43	440546	ieu-b-110	LDL cholesterol || id:ieu-b-110	TRUE	reported	igd	T	G	-0.1594	0.088	0.0699794	217758	finn-b-D3_SARCOIDOSIS	Sarcoidosis || id:finn-b-D3_SARCOIDOSIS	TRUE	igd
15	rs11601507	11	5701074	A	C	0.0322012	0.00404981	1.80011e-15	63.223	440546	ieu-b-110	LDL cholesterol || id:ieu-b-110	TRUE	reported	igd	A	C	0.1145	0.0601	0.0568002	217758	finn-b-D3_SARCOIDOSIS	Sarcoidosis || id:finn-b-D3_SARCOIDOSIS	TRUE	igd
16	rs11621792	14	24871926	T	C	0.0191489	0.00211033	1.10002e-19	82.3355	440546	ieu-b-110	LDL cholesterol || id:ieu-b-110	TRUE	reported	igd	T	C	-0.0646	0.0335	0.0534404	217758	finn-b-D3_SARCOIDOSIS	Sarcoidosis || id:finn-b-D3_SARCOIDOSIS	TRUE	igd
17	rs116734477	5	52095024	T	C	-0.0473368	0.0052819	3.19963e-19	80.3188	440546	ieu-b-110	LDL cholesterol || id:ieu-b-110	TRUE	reported	igd	T	C	0.0258	0.0941	0.783901	217758	finn-b-D3_SARCOIDOSIS	Sarcoidosis || id:finn-b-D3_SARCOIDOSIS	TRUE	igd
18	rs117139027	8	29024943	A	G	-0.0571106	0.00792993	5.90065e-13	51.8674	440546	ieu-b-110	LDL cholesterol || id:ieu-b-110	TRUE	reported	igd	A	G	-0.1994	0.2772	0.4719	217758	finn-b-D3_SARCOIDOSIS	Sarcoidosis || id:finn-b-D3_SARCOIDOSIS	TRUE	igd
19	rs117733303	6	160922870	G	A	0.0838178	0.00773844	2.39994e-27	117.318	440546	ieu-b-110	LDL cholesterol || id:ieu-b-110	TRUE	reported	igd	G	A	-0.0855	0.1528	0.5756	217758	finn-b-D3_SARCOIDOSIS	Sarcoidosis || id:finn-b-D3_SARCOIDOSIS	TRUE	igd
20	rs118039278	6	160985526	A	G	0.0835056	0.00388533	1.79887e-102	461.929	440546	ieu-b-110	LDL cholesterol || id:ieu-b-110	TRUE	reported	igd	A	G	0.0256	0.0775	0.741199	217758	finn-b-D3_SARCOIDOSIS	Sarcoidosis || id:finn-b-D3_SARCOIDOSIS	TRUE	igd
21	rs1183851	1	62958658	C	T	0.024377	0.00213943	4.49987e-30	129.827	440546	ieu-b-110	LDL cholesterol || id:ieu-b-110	TRUE	reported	igd	C	T	-0.0207	0.0324	0.5226	217758	finn-b-D3_SARCOIDOSIS	Sarcoidosis || id:finn-b-D3_SARCOIDOSIS	TRUE	igd
22	rs12078100	1	16512586	G	C	0.0131127	0.00214876	1e-09	37.2399	440546	ieu-b-110	LDL cholesterol || id:ieu-b-110	TRUE	reported	igd	G	C	0.0212	0.0359	0.5538	217758	finn-b-D3_SARCOIDOSIS	Sarcoidosis || id:finn-b-D3_SARCOIDOSIS	TRUE	igd
23	rs12162782	22	50853626	G	T	0.0129592	0.00219352	3.50002e-09	34.9038	440546	ieu-b-110	LDL cholesterol || id:ieu-b-110	TRUE	reported	igd	G	T	0.0011	0.0326	0.973	217758	finn-b-D3_SARCOIDOSIS	Sarcoidosis || id:finn-b-D3_SARCOIDOSIS	TRUE	igd
24	rs12208357	6	160543148	T	C	0.0569843	0.00409617	5.40008e-44	193.533	440546	ieu-b-110	LDL cholesterol || id:ieu-b-110	TRUE	reported	igd	T	C	-0.1165	0.0697	0.0947698	217758	finn-b-D3_SARCOIDOSIS	Sarcoidosis || id:finn-b-D3_SARCOIDOSIS	TRUE	igd
25	rs12246352	10	124705307	G	A	0.0257335	0.00342791	6.00067e-14	56.3558	440546	ieu-b-110	LDL cholesterol || id:ieu-b-110	TRUE	reported	igd	G	A	0.0563	0.0675	0.404	217758	finn-b-D3_SARCOIDOSIS	Sarcoidosis || id:finn-b-D3_SARCOIDOSIS	TRUE	igd
26	rs1229984	4	100239319	C	T	0.0525797	0.00633356	1e-16	68.9192	440546	ieu-b-110	LDL cholesterol || id:ieu-b-110	TRUE	reported	igd	C	T	-0.0336	0.2206	0.879	217758	finn-b-D3_SARCOIDOSIS	Sarcoidosis || id:finn-b-D3_SARCOIDOSIS	TRUE	igd
27	rs12445804	16	11706100	A	G	0.0229888	0.0040052	9.49992e-09	32.9446	440546	ieu-b-110	LDL cholesterol || id:ieu-b-110	TRUE	reported	igd	A	G	-0.0399	0.0516	0.4392	217758	finn-b-D3_SARCOIDOSIS	Sarcoidosis || id:finn-b-D3_SARCOIDOSIS	TRUE	igd
28	rs12471768	2	64928603	C	T	0.0135999	0.00228112	2.5e-09	35.5447	440546	ieu-b-110	LDL cholesterol || id:ieu-b-110	TRUE	reported	igd	C	T	0.0167	0.0382	0.661601	217758	finn-b-D3_SARCOIDOSIS	Sarcoidosis || id:finn-b-D3_SARCOIDOSIS	TRUE	igd
29	rs1250258	2	216300185	T	C	0.0137745	0.00236771	5.99998e-09	33.845	440546	ieu-b-110	LDL cholesterol || id:ieu-b-110	TRUE	reported	igd	T	C	0.0218	0.0395	0.582101	217758	finn-b-D3_SARCOIDOSIS	Sarcoidosis || id:finn-b-D3_SARCOIDOSIS	TRUE	igd
30	rs1260326	2	27730940	C	T	-0.0347299	0.00212546	5.10035e-60	266.994	440546	ieu-b-110	LDL cholesterol || id:ieu-b-110	TRUE	reported	igd	C	T	-0.0594	0.0339	0.0798307	217758	finn-b-D3_SARCOIDOSIS	Sarcoidosis || id:finn-b-D3_SARCOIDOSIS	TRUE	igd
31	rs12916	5	74656539	C	T	0.0621175	0.00212705	1.69824e-187	852.85	440546	ieu-b-110	LDL cholesterol || id:ieu-b-110	TRUE	reported	igd	C	T	-0.01	0.0323	0.756401	217758	finn-b-D3_SARCOIDOSIS	Sarcoidosis || id:finn-b-D3_SARCOIDOSIS	TRUE	igd
32	rs13076933	3	12327431	G	T	-0.020994	0.00239027	1.59993e-18	77.143	440546	ieu-b-110	LDL cholesterol || id:ieu-b-110	TRUE	reported	igd	G	T	0.0531	0.0363	0.1437	217758	finn-b-D3_SARCOIDOSIS	Sarcoidosis || id:finn-b-D3_SARCOIDOSIS	TRUE	igd
33	rs13107325	4	103188709	T	C	-0.0248331	0.00396439	3.79997e-10	39.2382	440546	ieu-b-110	LDL cholesterol || id:ieu-b-110	TRUE	reported	igd	T	C	-0.0857	0.1353	0.5265	217758	finn-b-D3_SARCOIDOSIS	Sarcoidosis || id:finn-b-D3_SARCOIDOSIS	TRUE	igd
34	rs13108218	4	3443931	G	A	-0.0177871	0.0021598	1.80011e-16	67.824	440546	ieu-b-110	LDL cholesterol || id:ieu-b-110	TRUE	reported	igd	G	A	-0.0327	0.0346	0.3447	217758	finn-b-D3_SARCOIDOSIS	Sarcoidosis || id:finn-b-D3_SARCOIDOSIS	TRUE	igd
35	rs13121616	4	7212389	G	A	0.0128507	0.00226135	1.29999e-08	32.2937	440546	ieu-b-110	LDL cholesterol || id:ieu-b-110	TRUE	reported	igd	G	A	0.0162	0.0374	0.6647	217758	finn-b-D3_SARCOIDOSIS	Sarcoidosis || id:finn-b-D3_SARCOIDOSIS	TRUE	igd
36	rs143020224	19	11187324	G	C	-0.168952	0.00320833	1e-200	2773.12	440546	ieu-b-110	LDL cholesterol || id:ieu-b-110	TRUE	reported	igd	G	C	0.0004	0.0534	0.9933	217758	finn-b-D3_SARCOIDOSIS	Sarcoidosis || id:finn-b-D3_SARCOIDOSIS	TRUE	igd
37	rs145730801	14	94768196	C	T	0.0359995	0.00516918	3.29989e-12	48.5009	440546	ieu-b-110	LDL cholesterol || id:ieu-b-110	TRUE	reported	igd	C	T	-0.2836	0.2427	0.2426	217758	finn-b-D3_SARCOIDOSIS	Sarcoidosis || id:finn-b-D3_SARCOIDOSIS	TRUE	igd
38	rs146433259	5	34713792	T	C	-0.0569699	0.0103828	4.09996e-08	30.1066	440546	ieu-b-110	LDL cholesterol || id:ieu-b-110	TRUE	reported	igd	T	C	-0.27	0.2443	0.269	217758	finn-b-D3_SARCOIDOSIS	Sarcoidosis || id:finn-b-D3_SARCOIDOSIS	TRUE	igd
39	rs146534110	6	160578069	T	G	0.0680211	0.00910045	7.8001e-14	55.8678	440546	ieu-b-110	LDL cholesterol || id:ieu-b-110	TRUE	reported	igd	T	G	0.3381	0.2173	0.1197	217758	finn-b-D3_SARCOIDOSIS	Sarcoidosis || id:finn-b-D3_SARCOIDOSIS	TRUE	igd
40	rs150474434	2	118845121	A	G	-0.0347623	0.00347063	1.29987e-23	100.323	440546	ieu-b-110	LDL cholesterol || id:ieu-b-110	TRUE	reported	igd	A	G	-0.0376	0.0602	0.5316	217758	finn-b-D3_SARCOIDOSIS	Sarcoidosis || id:finn-b-D3_SARCOIDOSIS	TRUE	igd
41	rs1551891	19	45231821	A	G	-0.173628	0.00366029	1e-200	2250.13	440546	ieu-b-110	LDL cholesterol || id:ieu-b-110	TRUE	reported	igd	A	G	-0.1396	0.0627	0.02594	217758	finn-b-D3_SARCOIDOSIS	Sarcoidosis || id:finn-b-D3_SARCOIDOSIS	TRUE	igd
42	rs1556562	1	93034023	T	G	0.0190249	0.00248903	2.09991e-14	58.4231	440546	ieu-b-110	LDL cholesterol || id:ieu-b-110	TRUE	reported	igd	T	G	-0.0255	0.0388	0.5112	217758	finn-b-D3_SARCOIDOSIS	Sarcoidosis || id:finn-b-D3_SARCOIDOSIS	TRUE	igd
43	rs17050272	2	121306440	A	G	-0.0205597	0.00211549	2.49977e-22	94.4521	440546	ieu-b-110	LDL cholesterol || id:ieu-b-110	TRUE	reported	igd	A	G	0.0502	0.0325	0.1223	217758	finn-b-D3_SARCOIDOSIS	Sarcoidosis || id:finn-b-D3_SARCOIDOSIS	TRUE	igd
44	rs174564	11	61588305	G	A	-0.0318977	0.0021896	4.49987e-48	212.221	440546	ieu-b-110	LDL cholesterol || id:ieu-b-110	TRUE	reported	igd	G	A	-0.0411	0.0328	0.2096	217758	finn-b-D3_SARCOIDOSIS	Sarcoidosis || id:finn-b-D3_SARCOIDOSIS	TRUE	igd
45	rs17476364	10	71094504	C	T	-0.0216418	0.00335937	1.2e-10	41.5022	440546	ieu-b-110	LDL cholesterol || id:ieu-b-110	TRUE	reported	igd	C	T	0.1129	0.0679	0.0962609	217758	finn-b-D3_SARCOIDOSIS	Sarcoidosis || id:finn-b-D3_SARCOIDOSIS	TRUE	igd
46	rs17569873	20	62896110	T	C	0.0171196	0.00260335	4.79954e-11	43.2436	440546	ieu-b-110	LDL cholesterol || id:ieu-b-110	TRUE	reported	igd	T	C	0.0615	0.047	0.1904	217758	finn-b-D3_SARCOIDOSIS	Sarcoidosis || id:finn-b-D3_SARCOIDOSIS	TRUE	igd
47	rs1801689	17	64210580	C	A	0.061862	0.00605788	1.80011e-24	104.281	440546	ieu-b-110	LDL cholesterol || id:ieu-b-110	TRUE	reported	igd	C	A	0.2256	0.1613	0.1619	217758	finn-b-D3_SARCOIDOSIS	Sarcoidosis || id:finn-b-D3_SARCOIDOSIS	TRUE	igd
48	rs183130	16	56991363	T	C	-0.0329541	0.00223034	2.09991e-49	218.312	440546	ieu-b-110	LDL cholesterol || id:ieu-b-110	TRUE	reported	igd	T	C	0.047	0.036	0.1919	217758	finn-b-D3_SARCOIDOSIS	Sarcoidosis || id:finn-b-D3_SARCOIDOSIS	TRUE	igd
49	rs1883711	20	39179822	C	G	0.10277	0.0060919	7.50067e-64	284.595	440546	ieu-b-110	LDL cholesterol || id:ieu-b-110	TRUE	reported	igd	C	G	0.003	0.0668	0.9644	217758	finn-b-D3_SARCOIDOSIS	Sarcoidosis || id:finn-b-D3_SARCOIDOSIS	TRUE	igd
50	rs2043085	15	58680954	C	T	-0.017018	0.00214177	1.9002e-15	63.1352	440546	ieu-b-110	LDL cholesterol || id:ieu-b-110	TRUE	reported	igd	C	T	-0.0158	0.0327	0.6284	217758	finn-b-D3_SARCOIDOSIS	Sarcoidosis || id:finn-b-D3_SARCOIDOSIS	TRUE	igd
51	rs2066714	9	107586753	C	T	0.0210151	0.00310964	1.39991e-11	45.6712	440546	ieu-b-110	LDL cholesterol || id:ieu-b-110	TRUE	reported	igd	C	T	-0.0854	0.0555	0.124	217758	finn-b-D3_SARCOIDOSIS	Sarcoidosis || id:finn-b-D3_SARCOIDOSIS	TRUE	igd
52	rs2068888	10	94839642	A	G	-0.0192081	0.00209421	4.60045e-20	84.1256	440546	ieu-b-110	LDL cholesterol || id:ieu-b-110	TRUE	reported	igd	A	G	0.0124	0.0322	0.7	217758	finn-b-D3_SARCOIDOSIS	Sarcoidosis || id:finn-b-D3_SARCOIDOSIS	TRUE	igd
53	rs2073547	7	44582331	G	A	0.0355498	0.00267287	2.29985e-40	176.896	440546	ieu-b-110	LDL cholesterol || id:ieu-b-110	TRUE	reported	igd	G	A	-0.0108	0.0345	0.7546	217758	finn-b-D3_SARCOIDOSIS	Sarcoidosis || id:finn-b-D3_SARCOIDOSIS	TRUE	igd
54	rs2160994	12	50650057	C	T	0.0182581	0.00218417	6.29941e-17	69.8776	440546	ieu-b-110	LDL cholesterol || id:ieu-b-110	TRUE	reported	igd	C	T	0.0078	0.0342	0.819	217758	finn-b-D3_SARCOIDOSIS	Sarcoidosis || id:finn-b-D3_SARCOIDOSIS	TRUE	igd
55	rs2238162	13	32959199	T	C	-0.0165008	0.00208847	2.80027e-15	62.4243	440546	ieu-b-110	LDL cholesterol || id:ieu-b-110	TRUE	reported	igd	T	C	0.0159	0.0326	0.6255	217758	finn-b-D3_SARCOIDOSIS	Sarcoidosis || id:finn-b-D3_SARCOIDOSIS	TRUE	igd
56	rs2250802	10	113921354	A	G	-0.0181939	0.00233224	6.09958e-15	60.8562	440546	ieu-b-110	LDL cholesterol || id:ieu-b-110	TRUE	reported	igd	A	G	-0.0496	0.0347	0.1531	217758	finn-b-D3_SARCOIDOSIS	Sarcoidosis || id:finn-b-D3_SARCOIDOSIS	TRUE	igd
57	rs2256814	20	62373983	A	G	0.0152618	0.00262512	6.1e-09	33.7997	440546	ieu-b-110	LDL cholesterol || id:ieu-b-110	TRUE	reported	igd	A	G	-0.0206	0.0415	0.619699	217758	finn-b-D3_SARCOIDOSIS	Sarcoidosis || id:finn-b-D3_SARCOIDOSIS	TRUE	igd
58	rs2287622	2	169830328	G	A	-0.0211572	0.00212931	2.90001e-23	98.7276	440546	ieu-b-110	LDL cholesterol || id:ieu-b-110	TRUE	reported	igd	G	A	0.016	0.0322	0.6181	217758	finn-b-D3_SARCOIDOSIS	Sarcoidosis || id:finn-b-D3_SARCOIDOSIS	TRUE	igd
59	rs2391825	13	111035483	A	G	-0.0129848	0.00233356	2.59998e-08	30.9623	440546	ieu-b-110	LDL cholesterol || id:ieu-b-110	TRUE	reported	igd	A	G	0.0097	0.0392	0.8053	217758	finn-b-D3_SARCOIDOSIS	Sarcoidosis || id:finn-b-D3_SARCOIDOSIS	TRUE	igd
60	rs2519093	9	136141870	T	C	0.0557289	0.0026865	1.39991e-95	430.316	440546	ieu-b-110	LDL cholesterol || id:ieu-b-110	TRUE	reported	igd	T	C	0.0471	0.0401	0.24	217758	finn-b-D3_SARCOIDOSIS	Sarcoidosis || id:finn-b-D3_SARCOIDOSIS	TRUE	igd
61	rs2618566	20	17844684	T	G	-0.0249198	0.00219993	9.60064e-30	128.313	440546	ieu-b-110	LDL cholesterol || id:ieu-b-110	TRUE	reported	igd	T	G	-0.0215	0.0348	0.5363	217758	finn-b-D3_SARCOIDOSIS	Sarcoidosis || id:finn-b-D3_SARCOIDOSIS	TRUE	igd
62	rs2642438	1	220970028	G	A	0.0253218	0.00227308	8.00018e-29	124.097	440546	ieu-b-110	LDL cholesterol || id:ieu-b-110	TRUE	reported	igd	G	A	0.0107	0.0359	0.7647	217758	finn-b-D3_SARCOIDOSIS	Sarcoidosis || id:finn-b-D3_SARCOIDOSIS	TRUE	igd
63	rs2737265	8	116667634	G	A	-0.0202743	0.002322	2.49977e-18	76.2373	440546	ieu-b-110	LDL cholesterol || id:ieu-b-110	TRUE	reported	igd	G	A	-0.0055	0.0349	0.8754	217758	finn-b-D3_SARCOIDOSIS	Sarcoidosis || id:finn-b-D3_SARCOIDOSIS	TRUE	igd
64	rs2738447	19	11227480	C	A	0.0422734	0.00211024	2.90001e-89	401.301	440546	ieu-b-110	LDL cholesterol || id:ieu-b-110	TRUE	reported	igd	C	A	-0.0022	0.033	0.9462	217758	finn-b-D3_SARCOIDOSIS	Sarcoidosis || id:finn-b-D3_SARCOIDOSIS	TRUE	igd
65	rs2740488	9	107661742	C	A	-0.0252452	0.00236503	1.29987e-26	113.942	440546	ieu-b-110	LDL cholesterol || id:ieu-b-110	TRUE	reported	igd	C	A	0.002	0.0405	0.9606	217758	finn-b-D3_SARCOIDOSIS	Sarcoidosis || id:finn-b-D3_SARCOIDOSIS	TRUE	igd
66	rs2745353	6	127452935	T	C	0.0126963	0.00208336	1.09999e-09	37.1386	440546	ieu-b-110	LDL cholesterol || id:ieu-b-110	TRUE	reported	igd	T	C	0.0279	0.0323	0.387	217758	finn-b-D3_SARCOIDOSIS	Sarcoidosis || id:finn-b-D3_SARCOIDOSIS	TRUE	igd
67	rs2820226	6	35045281	A	G	-0.012864	0.00209731	8.60003e-10	37.6207	440546	ieu-b-110	LDL cholesterol || id:ieu-b-110	TRUE	reported	igd	A	G	0.0271	0.0324	0.4035	217758	finn-b-D3_SARCOIDOSIS	Sarcoidosis || id:finn-b-D3_SARCOIDOSIS	TRUE	igd
68	rs28406917	7	21449451	T	C	0.0119057	0.00211433	1.79999e-08	31.7077	440546	ieu-b-110	LDL cholesterol || id:ieu-b-110	TRUE	reported	igd	T	C	-0.012	0.0325	0.7114	217758	finn-b-D3_SARCOIDOSIS	Sarcoidosis || id:finn-b-D3_SARCOIDOSIS	TRUE	igd
69	rs28601761	8	126500031	G	C	-0.0620105	0.00213624	2.89734e-185	842.617	440546	ieu-b-110	LDL cholesterol || id:ieu-b-110	TRUE	reported	igd	G	C	-0.0746	0.0327	0.0225398	217758	finn-b-D3_SARCOIDOSIS	Sarcoidosis || id:finn-b-D3_SARCOIDOSIS	TRUE	igd
70	rs28615248	8	55451193	C	T	0.0184347	0.00263568	2.70023e-12	48.92	440546	ieu-b-110	LDL cholesterol || id:ieu-b-110	TRUE	reported	igd	C	T	0.0708	0.0391	0.0703202	217758	finn-b-D3_SARCOIDOSIS	Sarcoidosis || id:finn-b-D3_SARCOIDOSIS	TRUE	igd
71	rs28631087	1	235109214	C	T	-0.0161901	0.0025459	2e-10	40.4405	440546	ieu-b-110	LDL cholesterol || id:ieu-b-110	TRUE	reported	igd	C	T	-0.0149	0.0436	0.7329	217758	finn-b-D3_SARCOIDOSIS	Sarcoidosis || id:finn-b-D3_SARCOIDOSIS	TRUE	igd
72	rs28814720	8	141988687	G	A	0.0121747	0.00215073	1.5e-08	32.0439	440546	ieu-b-110	LDL cholesterol || id:ieu-b-110	TRUE	reported	igd	G	A	-0.0292	0.0324	0.3666	217758	finn-b-D3_SARCOIDOSIS	Sarcoidosis || id:finn-b-D3_SARCOIDOSIS	TRUE	igd
73	rs3104412	6	32585967	G	A	-0.0189061	0.00209423	1.80011e-19	81.4995	440546	ieu-b-110	LDL cholesterol || id:ieu-b-110	TRUE	reported	igd	G	A	-0.0622	0.0339	0.0664003	217758	finn-b-D3_SARCOIDOSIS	Sarcoidosis || id:finn-b-D3_SARCOIDOSIS	TRUE	igd
74	rs34042070	16	72101525	G	C	0.0485227	0.00268011	2.90001e-73	327.782	440546	ieu-b-110	LDL cholesterol || id:ieu-b-110	TRUE	reported	igd	G	C	0.0022	0.0407	0.9576	217758	finn-b-D3_SARCOIDOSIS	Sarcoidosis || id:finn-b-D3_SARCOIDOSIS	TRUE	igd
75	rs34265667	8	41542093	A	G	-0.0320529	0.00575731	2.59998e-08	30.9953	440546	ieu-b-110	LDL cholesterol || id:ieu-b-110	TRUE	reported	igd	A	G	0.0564	0.1271	0.657301	217758	finn-b-D3_SARCOIDOSIS	Sarcoidosis || id:finn-b-D3_SARCOIDOSIS	TRUE	igd
76	rs34568880	6	31514448	T	C	0.0560827	0.00908804	6.80002e-10	38.0818	440546	ieu-b-110	LDL cholesterol || id:ieu-b-110	TRUE	reported	igd	T	C	-0.2746	0.1896	0.1477	217758	finn-b-D3_SARCOIDOSIS	Sarcoidosis || id:finn-b-D3_SARCOIDOSIS	TRUE	igd
77	rs35511051	19	58665817	A	C	-0.0217862	0.00254546	1.10002e-17	73.2538	440546	ieu-b-110	LDL cholesterol || id:ieu-b-110	TRUE	reported	igd	A	C	-0.044	0.0392	0.2608	217758	finn-b-D3_SARCOIDOSIS	Sarcoidosis || id:finn-b-D3_SARCOIDOSIS	TRUE	igd
78	rs35882350	12	623129	G	A	0.0139684	0.00237417	4e-09	34.6154	440546	ieu-b-110	LDL cholesterol || id:ieu-b-110	TRUE	reported	igd	G	A	-0.012	0.0365	0.7424	217758	finn-b-D3_SARCOIDOSIS	Sarcoidosis || id:finn-b-D3_SARCOIDOSIS	TRUE	igd
79	rs3732359	3	119536429	A	G	-0.0173556	0.00252038	5.70033e-12	47.4184	440546	ieu-b-110	LDL cholesterol || id:ieu-b-110	TRUE	reported	igd	A	G	0.0977	0.0349	0.00513902	217758	finn-b-D3_SARCOIDOSIS	Sarcoidosis || id:finn-b-D3_SARCOIDOSIS	TRUE	igd
80	rs3780181	9	2640759	G	A	-0.0278983	0.00418323	2.60016e-11	44.4766	440546	ieu-b-110	LDL cholesterol || id:ieu-b-110	TRUE	reported	igd	G	A	0.0425	0.071	0.5496	217758	finn-b-D3_SARCOIDOSIS	Sarcoidosis || id:finn-b-D3_SARCOIDOSIS	TRUE	igd
81	rs3822855	6	116316882	T	G	0.0178418	0.00212447	4.49987e-17	70.5304	440546	ieu-b-110	LDL cholesterol || id:ieu-b-110	TRUE	reported	igd	T	G	0.0233	0.0326	0.4737	217758	finn-b-D3_SARCOIDOSIS	Sarcoidosis || id:finn-b-D3_SARCOIDOSIS	TRUE	igd
82	rs3823376	6	29944184	T	C	0.0172774	0.0020812	1e-16	68.9174	440546	ieu-b-110	LDL cholesterol || id:ieu-b-110	TRUE	reported	igd	T	C	0.0985	0.0325	0.00243899	217758	finn-b-D3_SARCOIDOSIS	Sarcoidosis || id:finn-b-D3_SARCOIDOSIS	TRUE	igd
83	rs4148826	7	87074419	C	T	-0.0157917	0.0027233	6.69993e-09	33.6253	440546	ieu-b-110	LDL cholesterol || id:ieu-b-110	TRUE	reported	igd	C	T	-0.0187	0.0406	0.6445	217758	finn-b-D3_SARCOIDOSIS	Sarcoidosis || id:finn-b-D3_SARCOIDOSIS	TRUE	igd
84	rs4263041	19	45438643	G	A	-0.0699797	0.00251019	4.89779e-171	777.197	440546	ieu-b-110	LDL cholesterol || id:ieu-b-110	TRUE	reported	igd	G	A	-0.0267	0.0356	0.4545	217758	finn-b-D3_SARCOIDOSIS	Sarcoidosis || id:finn-b-D3_SARCOIDOSIS	TRUE	igd
85	rs4307732	11	126244955	A	G	0.0448315	0.0033985	9.79941e-40	174.017	440546	ieu-b-110	LDL cholesterol || id:ieu-b-110	TRUE	reported	igd	A	G	-0.0351	0.0447	0.4316	217758	finn-b-D3_SARCOIDOSIS	Sarcoidosis || id:finn-b-D3_SARCOIDOSIS	TRUE	igd
86	rs438568	20	12958687	G	A	0.0124777	0.00213986	5.49997e-09	34.0015	440546	ieu-b-110	LDL cholesterol || id:ieu-b-110	TRUE	reported	igd	G	A	0.0076	0.0341	0.8247	217758	finn-b-D3_SARCOIDOSIS	Sarcoidosis || id:finn-b-D3_SARCOIDOSIS	TRUE	igd
87	rs440677	19	11285390	A	G	-0.0159238	0.00215434	1.50003e-13	54.6342	440546	ieu-b-110	LDL cholesterol || id:ieu-b-110	TRUE	reported	igd	A	G	-0.0122	0.0324	0.707301	217758	finn-b-D3_SARCOIDOSIS	Sarcoidosis || id:finn-b-D3_SARCOIDOSIS	TRUE	igd
88	rs4666384	2	20575012	G	A	-0.016633	0.00224003	1.10002e-13	55.1358	440546	ieu-b-110	LDL cholesterol || id:ieu-b-110	TRUE	reported	igd	G	A	0.0467	0.036	0.1955	217758	finn-b-D3_SARCOIDOSIS	Sarcoidosis || id:finn-b-D3_SARCOIDOSIS	TRUE	igd
89	rs472495	1	55521313	T	G	0.0425743	0.00218093	7.29962e-85	381.076	440546	ieu-b-110	LDL cholesterol || id:ieu-b-110	TRUE	reported	igd	T	G	0.0222	0.0327	0.4972	217758	finn-b-D3_SARCOIDOSIS	Sarcoidosis || id:finn-b-D3_SARCOIDOSIS	TRUE	igd
90	rs4738684	8	59406334	G	A	-0.0315439	0.00220937	2.99985e-46	203.842	440546	ieu-b-110	LDL cholesterol || id:ieu-b-110	TRUE	reported	igd	G	A	-0.0074	0.033	0.8215	217758	finn-b-D3_SARCOIDOSIS	Sarcoidosis || id:finn-b-D3_SARCOIDOSIS	TRUE	igd
91	rs4930163	11	65591348	A	G	0.0174597	0.00285203	9.20005e-10	37.477	440546	ieu-b-110	LDL cholesterol || id:ieu-b-110	TRUE	reported	igd	A	G	0.0244	0.046	0.595899	217758	finn-b-D3_SARCOIDOSIS	Sarcoidosis || id:finn-b-D3_SARCOIDOSIS	TRUE	igd
92	rs4954192	2	135632981	T	C	0.0146629	0.00213654	6.70039e-12	47.0997	440546	ieu-b-110	LDL cholesterol || id:ieu-b-110	TRUE	reported	igd	T	C	0.0248	0.0328	0.4497	217758	finn-b-D3_SARCOIDOSIS	Sarcoidosis || id:finn-b-D3_SARCOIDOSIS	TRUE	igd
93	rs4970834	1	109814880	T	C	-0.105303	0.00268179	1e-200	1541.81	440546	ieu-b-110	LDL cholesterol || id:ieu-b-110	TRUE	reported	igd	T	C	-0.0024	0.0407	0.9532	217758	finn-b-D3_SARCOIDOSIS	Sarcoidosis || id:finn-b-D3_SARCOIDOSIS	TRUE	igd
94	rs556107	1	234853059	T	C	0.0351712	0.00208846	1.20005e-63	283.61	440546	ieu-b-110	LDL cholesterol || id:ieu-b-110	TRUE	reported	igd	T	C	-0.015	0.0326	0.644401	217758	finn-b-D3_SARCOIDOSIS	Sarcoidosis || id:finn-b-D3_SARCOIDOSIS	TRUE	igd
95	rs55637835	1	55466303	T	C	-0.0187129	0.00324835	8.40001e-09	33.1861	440546	ieu-b-110	LDL cholesterol || id:ieu-b-110	TRUE	reported	igd	T	C	0.0033	0.054	0.951	217758	finn-b-D3_SARCOIDOSIS	Sarcoidosis || id:finn-b-D3_SARCOIDOSIS	TRUE	igd
96	rs55714927	17	7080316	T	C	-0.0264314	0.00265551	2.39994e-23	99.0705	440546	ieu-b-110	LDL cholesterol || id:ieu-b-110	TRUE	reported	igd	T	C	-0.0603	0.0372	0.1048	217758	finn-b-D3_SARCOIDOSIS	Sarcoidosis || id:finn-b-D3_SARCOIDOSIS	TRUE	igd
97	rs55831924	8	145031968	T	C	0.0156761	0.0021829	6.89922e-13	51.5713	440546	ieu-b-110	LDL cholesterol || id:ieu-b-110	TRUE	reported	igd	T	C	0.0259	0.0353	0.462701	217758	finn-b-D3_SARCOIDOSIS	Sarcoidosis || id:finn-b-D3_SARCOIDOSIS	TRUE	igd
98	rs56130071	7	21598753	C	G	0.0331798	0.00253796	4.70002e-39	170.914	440546	ieu-b-110	LDL cholesterol || id:ieu-b-110	TRUE	reported	igd	C	G	0.0151	0.0392	0.7005	217758	finn-b-D3_SARCOIDOSIS	Sarcoidosis || id:finn-b-D3_SARCOIDOSIS	TRUE	igd
99	rs56236159	2	3636478	G	T	0.0177139	0.00307979	8.79995e-09	33.0816	440546	ieu-b-110	LDL cholesterol || id:ieu-b-110	TRUE	reported	igd	G	T	-0.0181	0.0356	0.611599	217758	finn-b-D3_SARCOIDOSIS	Sarcoidosis || id:finn-b-D3_SARCOIDOSIS	TRUE	igd
100	rs597808	12	111973358	G	A	0.0271066	0.00209151	2.09991e-38	167.969	440546	ieu-b-110	LDL cholesterol || id:ieu-b-110	TRUE	reported	igd	G	A	-0.0988	0.0327	0.00255499	217758	finn-b-D3_SARCOIDOSIS	Sarcoidosis || id:finn-b-D3_SARCOIDOSIS	TRUE	igd
101	rs6031587	20	43038249	T	C	-0.0256479	0.00413761	5.69994e-10	38.4242	440546	ieu-b-110	LDL cholesterol || id:ieu-b-110	TRUE	reported	igd	T	C	-0.0662	0.0625	0.2895	217758	finn-b-D3_SARCOIDOSIS	Sarcoidosis || id:finn-b-D3_SARCOIDOSIS	TRUE	igd
102	rs60612724	7	98874892	G	A	0.0323852	0.00541912	2.30001e-09	35.7138	440546	ieu-b-110	LDL cholesterol || id:ieu-b-110	TRUE	reported	igd	G	A	0.1393	0.0931	0.1345	217758	finn-b-D3_SARCOIDOSIS	Sarcoidosis || id:finn-b-D3_SARCOIDOSIS	TRUE	igd
103	rs6074012	20	44700166	C	T	0.0116537	0.00208962	2.39999e-08	31.1023	440546	ieu-b-110	LDL cholesterol || id:ieu-b-110	TRUE	reported	igd	C	T	-0.0297	0.0323	0.3578	217758	finn-b-D3_SARCOIDOSIS	Sarcoidosis || id:finn-b-D3_SARCOIDOSIS	TRUE	igd
104	rs61003864	7	36189798	C	T	0.0155966	0.00267616	5.60003e-09	33.9653	440546	ieu-b-110	LDL cholesterol || id:ieu-b-110	TRUE	reported	igd	C	T	0.0249	0.0393	0.5259	217758	finn-b-D3_SARCOIDOSIS	Sarcoidosis || id:finn-b-D3_SARCOIDOSIS	TRUE	igd
105	rs61754230	12	72179446	T	C	0.0430117	0.00748441	9.09997e-09	33.0262	440546	ieu-b-110	LDL cholesterol || id:ieu-b-110	TRUE	reported	igd	T	C	-0.1063	0.2139	0.6192	217758	finn-b-D3_SARCOIDOSIS	Sarcoidosis || id:finn-b-D3_SARCOIDOSIS	TRUE	igd
106	rs61988556	14	73439258	C	T	-0.0224158	0.00372109	1.7e-09	36.2884	440546	ieu-b-110	LDL cholesterol || id:ieu-b-110	TRUE	reported	igd	C	T	-0.0913	0.0597	0.1266	217758	finn-b-D3_SARCOIDOSIS	Sarcoidosis || id:finn-b-D3_SARCOIDOSIS	TRUE	igd
107	rs62033400	16	53811788	G	A	-0.0144167	0.00213447	1.39991e-11	45.6196	440546	ieu-b-110	LDL cholesterol || id:ieu-b-110	TRUE	reported	igd	G	A	0.015	0.0328	0.647	217758	finn-b-D3_SARCOIDOSIS	Sarcoidosis || id:finn-b-D3_SARCOIDOSIS	TRUE	igd
108	rs6475606	9	22081850	T	C	-0.0202689	0.00208367	2.29985e-22	94.6243	440546	ieu-b-110	LDL cholesterol || id:ieu-b-110	TRUE	reported	igd	T	C	-0.0132	0.0327	0.6877	217758	finn-b-D3_SARCOIDOSIS	Sarcoidosis || id:finn-b-D3_SARCOIDOSIS	TRUE	igd
109	rs6495122	15	75125645	C	A	0.0143852	0.00211976	1.20005e-11	46.0531	440546	ieu-b-110	LDL cholesterol || id:ieu-b-110	TRUE	reported	igd	C	A	0.019	0.0323	0.5576	217758	finn-b-D3_SARCOIDOSIS	Sarcoidosis || id:finn-b-D3_SARCOIDOSIS	TRUE	igd
110	rs6544713	2	44073881	C	T	-0.0537152	0.00222274	5.00035e-129	584.006	440546	ieu-b-110	LDL cholesterol || id:ieu-b-110	TRUE	reported	igd	C	T	-0.0308	0.0391	0.4312	217758	finn-b-D3_SARCOIDOSIS	Sarcoidosis || id:finn-b-D3_SARCOIDOSIS	TRUE	igd
111	rs6560499	9	78730766	A	G	-0.0122028	0.00212189	8.9e-09	33.073	440546	ieu-b-110	LDL cholesterol || id:ieu-b-110	TRUE	reported	igd	A	G	-0.0391	0.0333	0.2396	217758	finn-b-D3_SARCOIDOSIS	Sarcoidosis || id:finn-b-D3_SARCOIDOSIS	TRUE	igd
112	rs6602912	13	114546549	G	T	0.0221997	0.00231001	7.19946e-22	92.3563	440546	ieu-b-110	LDL cholesterol || id:ieu-b-110	TRUE	reported	igd	G	T	0.0848	0.037	0.0220699	217758	finn-b-D3_SARCOIDOSIS	Sarcoidosis || id:finn-b-D3_SARCOIDOSIS	TRUE	igd
113	rs6667939	1	199004709	T	C	0.0153061	0.00232969	5.00035e-11	43.1651	440546	ieu-b-110	LDL cholesterol || id:ieu-b-110	TRUE	reported	igd	T	C	-0.0519	0.0357	0.1456	217758	finn-b-D3_SARCOIDOSIS	Sarcoidosis || id:finn-b-D3_SARCOIDOSIS	TRUE	igd
114	rs6680227	1	109798914	A	G	-0.0746581	0.00563322	4.30031e-40	175.647	440546	ieu-b-110	LDL cholesterol || id:ieu-b-110	TRUE	reported	igd	A	G	-0.0336	0.0737	0.6487	217758	finn-b-D3_SARCOIDOSIS	Sarcoidosis || id:finn-b-D3_SARCOIDOSIS	TRUE	igd
115	rs6709904	2	44080324	G	A	-0.043441	0.00329601	1.10002e-39	173.709	440546	ieu-b-110	LDL cholesterol || id:ieu-b-110	TRUE	reported	igd	G	A	0.0391	0.0535	0.465	217758	finn-b-D3_SARCOIDOSIS	Sarcoidosis || id:finn-b-D3_SARCOIDOSIS	TRUE	igd
116	rs6732741	2	21094034	A	T	-0.0280985	0.00322423	2.90001e-18	75.9476	440546	ieu-b-110	LDL cholesterol || id:ieu-b-110	TRUE	reported	igd	A	T	0.0184	0.0499	0.7118	217758	finn-b-D3_SARCOIDOSIS	Sarcoidosis || id:finn-b-D3_SARCOIDOSIS	TRUE	igd
117	rs6874202	5	156391628	C	T	0.032331	0.00216292	1.59993e-50	223.438	440546	ieu-b-110	LDL cholesterol || id:ieu-b-110	TRUE	reported	igd	C	T	0.0399	0.0343	0.2443	217758	finn-b-D3_SARCOIDOSIS	Sarcoidosis || id:finn-b-D3_SARCOIDOSIS	TRUE	igd
118	rs7108486	11	5677158	C	T	-0.0386029	0.00692024	2.39999e-08	31.117	440546	ieu-b-110	LDL cholesterol || id:ieu-b-110	TRUE	reported	igd	C	T	0.1069	0.1094	0.3288	217758	finn-b-D3_SARCOIDOSIS	Sarcoidosis || id:finn-b-D3_SARCOIDOSIS	TRUE	igd
119	rs71311871	3	58420613	G	A	-0.0283073	0.00378458	7.50067e-14	55.945	440546	ieu-b-110	LDL cholesterol || id:ieu-b-110	TRUE	reported	igd	G	A	-0.0319	0.0601	0.595799	217758	finn-b-D3_SARCOIDOSIS	Sarcoidosis || id:finn-b-D3_SARCOIDOSIS	TRUE	igd
120	rs7202323	16	72217113	G	T	-0.0255365	0.00247732	6.4998e-25	106.257	440546	ieu-b-110	LDL cholesterol || id:ieu-b-110	TRUE	reported	igd	G	T	0.0106	0.0402	0.790901	217758	finn-b-D3_SARCOIDOSIS	Sarcoidosis || id:finn-b-D3_SARCOIDOSIS	TRUE	igd
121	rs7241918	18	47160953	T	G	0.0157471	0.00274939	1e-08	32.8041	440546	ieu-b-110	LDL cholesterol || id:ieu-b-110	TRUE	reported	igd	T	G	-0.0234	0.0426	0.5827	217758	finn-b-D3_SARCOIDOSIS	Sarcoidosis || id:finn-b-D3_SARCOIDOSIS	TRUE	igd
122	rs72631343	17	67191270	G	C	-0.0292893	0.00311032	4.60045e-21	88.6764	440546	ieu-b-110	LDL cholesterol || id:ieu-b-110	TRUE	reported	igd	G	C	-0.0489	0.0464	0.2917	217758	finn-b-D3_SARCOIDOSIS	Sarcoidosis || id:finn-b-D3_SARCOIDOSIS	TRUE	igd
123	rs72911393	17	76391005	T	C	-0.0182619	0.00294119	5.30005e-10	38.5519	440546	ieu-b-110	LDL cholesterol || id:ieu-b-110	TRUE	reported	igd	T	C	-0.0276	0.0543	0.6107	217758	finn-b-D3_SARCOIDOSIS	Sarcoidosis || id:finn-b-D3_SARCOIDOSIS	TRUE	igd
124	rs7562734	2	63062671	C	G	-0.0201126	0.00222879	1.80011e-19	81.4326	440546	ieu-b-110	LDL cholesterol || id:ieu-b-110	TRUE	reported	igd	C	G	0.0253	0.033	0.444	217758	finn-b-D3_SARCOIDOSIS	Sarcoidosis || id:finn-b-D3_SARCOIDOSIS	TRUE	igd
125	rs7569317	2	203527979	C	T	0.017881	0.00208232	8.9002e-18	73.7375	440546	ieu-b-110	LDL cholesterol || id:ieu-b-110	TRUE	reported	igd	C	T	-0.1495	0.0324	3.83204e-06	217758	finn-b-D3_SARCOIDOSIS	Sarcoidosis || id:finn-b-D3_SARCOIDOSIS	TRUE	igd
126	rs76468627	10	116033892	T	C	-0.0217346	0.00394926	3.69999e-08	30.2881	440546	ieu-b-110	LDL cholesterol || id:ieu-b-110	TRUE	reported	igd	T	C	0.1023	0.0571	0.0732706	217758	finn-b-D3_SARCOIDOSIS	Sarcoidosis || id:finn-b-D3_SARCOIDOSIS	TRUE	igd
127	rs7734476	5	122848876	A	G	0.0187595	0.00209401	3.29989e-19	80.2574	440546	ieu-b-110	LDL cholesterol || id:ieu-b-110	TRUE	reported	igd	A	G	-0.0391	0.0323	0.2258	217758	finn-b-D3_SARCOIDOSIS	Sarcoidosis || id:finn-b-D3_SARCOIDOSIS	TRUE	igd
128	rs7746081	6	16126934	A	G	-0.0234725	0.00226701	4.00037e-25	107.204	440546	ieu-b-110	LDL cholesterol || id:ieu-b-110	TRUE	reported	igd	A	G	0.0111	0.0334	0.739701	217758	finn-b-D3_SARCOIDOSIS	Sarcoidosis || id:finn-b-D3_SARCOIDOSIS	TRUE	igd
129	rs77542162	17	67081278	G	A	0.128484	0.0070401	2.09991e-74	333.074	440546	ieu-b-110	LDL cholesterol || id:ieu-b-110	TRUE	reported	igd	G	A	-0.2051	0.1931	0.288	217758	finn-b-D3_SARCOIDOSIS	Sarcoidosis || id:finn-b-D3_SARCOIDOSIS	TRUE	igd
130	rs7776054	6	135418916	G	A	-0.0162316	0.00237493	8.19974e-12	46.7112	440546	ieu-b-110	LDL cholesterol || id:ieu-b-110	TRUE	reported	igd	G	A	-0.032	0.0341	0.3487	217758	finn-b-D3_SARCOIDOSIS	Sarcoidosis || id:finn-b-D3_SARCOIDOSIS	TRUE	igd
131	rs77960347	18	47109955	G	A	0.0706209	0.00908667	7.70016e-15	60.4028	440546	ieu-b-110	LDL cholesterol || id:ieu-b-110	TRUE	reported	igd	G	A	-0.249	0.1887	0.187	217758	finn-b-D3_SARCOIDOSIS	Sarcoidosis || id:finn-b-D3_SARCOIDOSIS	TRUE	igd
132	rs79220007	6	26098474	C	T	-0.057338	0.00392142	1.99986e-48	213.795	440546	ieu-b-110	LDL cholesterol || id:ieu-b-110	TRUE	reported	igd	C	T	0.0768	0.0842	0.3613	217758	finn-b-D3_SARCOIDOSIS	Sarcoidosis || id:finn-b-D3_SARCOIDOSIS	TRUE	igd
133	rs79828839	10	52352431	T	C	0.0144987	0.00261498	2.90001e-08	30.7412	440546	ieu-b-110	LDL cholesterol || id:ieu-b-110	TRUE	reported	igd	T	C	-0.0167	0.0424	0.6939	217758	finn-b-D3_SARCOIDOSIS	Sarcoidosis || id:finn-b-D3_SARCOIDOSIS	TRUE	igd
134	rs8107974	19	19388500	T	A	-0.105058	0.00391919	2.69774e-158	718.564	440546	ieu-b-110	LDL cholesterol || id:ieu-b-110	TRUE	reported	igd	T	A	0.0208	0.0653	0.75	217758	finn-b-D3_SARCOIDOSIS	Sarcoidosis || id:finn-b-D3_SARCOIDOSIS	TRUE	igd
135	rs869412	7	1074134	C	T	-0.0142314	0.00250093	1.29999e-08	32.3811	440546	ieu-b-110	LDL cholesterol || id:ieu-b-110	TRUE	reported	igd	C	T	0.0228	0.0364	0.532	217758	finn-b-D3_SARCOIDOSIS	Sarcoidosis || id:finn-b-D3_SARCOIDOSIS	TRUE	igd
136	rs880315	1	10796866	C	T	-0.0152225	0.00220678	5.30029e-12	47.5832	440546	ieu-b-110	LDL cholesterol || id:ieu-b-110	TRUE	reported	igd	C	T	0.0616	0.0328	0.0607897	217758	finn-b-D3_SARCOIDOSIS	Sarcoidosis || id:finn-b-D3_SARCOIDOSIS	TRUE	igd
137	rs9289196	3	122268506	C	T	0.0173702	0.00275673	2.99999e-10	39.7028	440546	ieu-b-110	LDL cholesterol || id:ieu-b-110	TRUE	reported	igd	C	T	0.0739	0.0454	0.1035	217758	finn-b-D3_SARCOIDOSIS	Sarcoidosis || id:finn-b-D3_SARCOIDOSIS	TRUE	igd
138	rs934197	2	21267461	A	G	0.0832348	0.00220298	1e-200	1427.54	440546	ieu-b-110	LDL cholesterol || id:ieu-b-110	TRUE	reported	igd	A	G	0.0224	0.0357	0.5307	217758	finn-b-D3_SARCOIDOSIS	Sarcoidosis || id:finn-b-D3_SARCOIDOSIS	TRUE	igd
139	rs9471968	6	42905235	G	A	-0.0116148	0.00209345	2.90001e-08	30.7821	440546	ieu-b-110	LDL cholesterol || id:ieu-b-110	TRUE	reported	igd	G	A	-0.0157	0.0328	0.631801	217758	finn-b-D3_SARCOIDOSIS	Sarcoidosis || id:finn-b-D3_SARCOIDOSIS	TRUE	igd
140	rs9496567	6	100602753	A	G	-0.0174316	0.00243272	7.8001e-13	51.3441	440546	ieu-b-110	LDL cholesterol || id:ieu-b-110	TRUE	reported	igd	A	G	-0.0429	0.04	0.2831	217758	finn-b-D3_SARCOIDOSIS	Sarcoidosis || id:finn-b-D3_SARCOIDOSIS	TRUE	igd
141	rs960596	22	41393520	T	C	0.0135068	0.00221758	1.09999e-09	37.0976	440546	ieu-b-110	LDL cholesterol || id:ieu-b-110	TRUE	reported	igd	T	C	-0.0382	0.0334	0.2534	217758	finn-b-D3_SARCOIDOSIS	Sarcoidosis || id:finn-b-D3_SARCOIDOSIS	TRUE	igd
142	rs964184	11	116648917	C	G	-0.0575823	0.00306356	8.19974e-79	353.285	440546	ieu-b-110	LDL cholesterol || id:ieu-b-110	TRUE	reported	igd	C	G	-0.0235	0.0457	0.6072	217758	finn-b-D3_SARCOIDOSIS	Sarcoidosis || id:finn-b-D3_SARCOIDOSIS	TRUE	igd
143	rs9832727	3	142649110	G	C	-0.0147604	0.00220388	2.09991e-11	44.856	440546	ieu-b-110	LDL cholesterol || id:ieu-b-110	TRUE	reported	igd	G	C	0.0369	0.0342	0.28	217758	finn-b-D3_SARCOIDOSIS	Sarcoidosis || id:finn-b-D3_SARCOIDOSIS	TRUE	igd
144	rs9834932	3	32535382	G	A	-0.0322172	0.00366408	1.50003e-18	77.3118	440546	ieu-b-110	LDL cholesterol || id:ieu-b-110	TRUE	reported	igd	G	A	-0.0544	0.0592	0.3581	217758	finn-b-D3_SARCOIDOSIS	Sarcoidosis || id:finn-b-D3_SARCOIDOSIS	TRUE	igd
145	rs9884390	4	69373407	C	T	0.0251489	0.00249163	5.90065e-24	101.876	440546	ieu-b-110	LDL cholesterol || id:ieu-b-110	TRUE	reported	igd	C	T	-0.0468	0.0383	0.2214	217758	finn-b-D3_SARCOIDOSIS	Sarcoidosis || id:finn-b-D3_SARCOIDOSIS	TRUE	igd
146	rs9894946	17	7571080	G	A	-0.0173333	0.00290132	2.30001e-09	35.692	440546	ieu-b-110	LDL cholesterol || id:ieu-b-110	TRUE	reported	igd	G	A	0.0049	0.045	0.9133	217758	finn-b-D3_SARCOIDOSIS	Sarcoidosis || id:finn-b-D3_SARCOIDOSIS	TRUE	igd
147	rs9929977	16	71639053	A	T	0.0167269	0.00216129	1e-14	59.897	440546	ieu-b-110	LDL cholesterol || id:ieu-b-110	TRUE	reported	igd	A	T	-0.0005	0.0329	0.9888	217758	finn-b-D3_SARCOIDOSIS	Sarcoidosis || id:finn-b-D3_SARCOIDOSIS	TRUE	igd
148	rs9987289	8	9183358	G	A	0.0453824	0.00362169	5.10035e-36	157.019	440546	ieu-b-110	LDL cholesterol || id:ieu-b-110	TRUE	reported	igd	G	A	-0.0082	0.0496	0.8693	217758	finn-b-D3_SARCOIDOSIS	Sarcoidosis || id:finn-b-D3_SARCOIDOSIS	TRUE	igd

## Sheet: Table S4
Table S4. The detailed information for 23 shared SNPs between TC and sarcoidosis in forward MR
	SNP	chr	pos	effect_allele.exposure	other_allele.exposure	beta.exposure	se.exposure	pval.exposure	F statistics	samplesize.exposure	id.exposure	exposure	mr_keep.exposure	pval_origin.exposure	data_source.exposure	effect_allele.outcome	other_allele.outcome	beta.outcome	se.outcome	pval.outcome	samplesize.outcome	id.outcome	outcome	mr_keep.outcome	data_source.outcome
1	rs10402112	19	11191677	A	T	-0.200605	0.016953	1.07994e-31	140.02	21491	met-c-933	Serum total cholesterol || id:met-c-933	TRUE	reported	igd	A	T	0.0004	0.0534	0.9946	217758	finn-b-D3_SARCOIDOSIS	Sarcoidosis || id:finn-b-D3_SARCOIDOSIS	TRUE	igd
2	rs10449300	1	109381904	G	A	-0.06057	0.010823	3.02998e-08	31.3199	21491	met-c-933	Serum total cholesterol || id:met-c-933	TRUE	reported	igd	G	A	-0.0099	0.0343	0.7742	217758	finn-b-D3_SARCOIDOSIS	Sarcoidosis || id:finn-b-D3_SARCOIDOSIS	TRUE	igd
3	rs111617668	2	44055922	T	C	-0.106871	0.018578	1.24e-08	33.0919	21491	met-c-933	Serum total cholesterol || id:met-c-933	TRUE	reported	igd	T	C	0.0048	0.06	0.9368	217758	finn-b-D3_SARCOIDOSIS	Sarcoidosis || id:finn-b-D3_SARCOIDOSIS	TRUE	igd
4	rs11591147	1	55505647	T	G	-0.460207	0.034861	4.91021e-39	174.272	21491	met-c-933	Serum total cholesterol || id:met-c-933	TRUE	reported	igd	T	G	-0.1594	0.088	0.0699794	217758	finn-b-D3_SARCOIDOSIS	Sarcoidosis || id:finn-b-D3_SARCOIDOSIS	TRUE	igd
5	rs144064722	4	73406173	G	A	0.257328	0.034035	7.22936e-14	57.164	21491	met-c-933	Serum total cholesterol || id:met-c-933	TRUE	reported	igd	G	A	0.1196	0.0962	0.2136	217758	finn-b-D3_SARCOIDOSIS	Sarcoidosis || id:finn-b-D3_SARCOIDOSIS	TRUE	igd
6	rs1532085	15	58683366	G	A	-0.07682	0.009989	2.6903e-14	59.1432	21491	met-c-933	Serum total cholesterol || id:met-c-933	TRUE	reported	igd	G	A	-0.0202	0.0327	0.535499	217758	finn-b-D3_SARCOIDOSIS	Sarcoidosis || id:finn-b-D3_SARCOIDOSIS	TRUE	igd
7	rs17699030	19	11330942	G	A	-0.14729	0.025444	1.01e-08	33.5101	21491	met-c-933	Serum total cholesterol || id:met-c-933	TRUE	reported	igd	G	A	-0.0639	0.076	0.4002	217758	finn-b-D3_SARCOIDOSIS	Sarcoidosis || id:finn-b-D3_SARCOIDOSIS	TRUE	igd
8	rs182695896	4	74813227	C	A	0.295879	0.04089	7.93963e-13	52.3593	21491	met-c-933	Serum total cholesterol || id:met-c-933	TRUE	reported	igd	C	A	0.0908	0.1026	0.3765	217758	finn-b-D3_SARCOIDOSIS	Sarcoidosis || id:finn-b-D3_SARCOIDOSIS	TRUE	igd
9	rs185415345	1	56625395	A	G	-0.153024	0.027316	2.94002e-08	31.3823	21491	met-c-933	Serum total cholesterol || id:met-c-933	TRUE	reported	igd	A	G	-0.0542	0.096	0.5726	217758	finn-b-D3_SARCOIDOSIS	Sarcoidosis || id:finn-b-D3_SARCOIDOSIS	TRUE	igd
10	rs190934192	1	55334001	A	G	-0.348795	0.040012	6.20012e-18	75.9906	21491	met-c-933	Serum total cholesterol || id:met-c-933	TRUE	reported	igd	A	G	0.1384	0.2404	0.564999	217758	finn-b-D3_SARCOIDOSIS	Sarcoidosis || id:finn-b-D3_SARCOIDOSIS	TRUE	igd
11	rs2207132	20	39142516	A	G	0.135773	0.024555	4.41998e-08	30.5736	21491	met-c-933	Serum total cholesterol || id:met-c-933	TRUE	reported	igd	A	G	-0.0029	0.0655	0.9644	217758	finn-b-D3_SARCOIDOSIS	Sarcoidosis || id:finn-b-D3_SARCOIDOSIS	TRUE	igd
12	rs2495477	1	55518467	G	A	-0.060957	0.010803	2.34002e-08	31.8389	21491	met-c-933	Serum total cholesterol || id:met-c-933	TRUE	reported	igd	G	A	-0.0214	0.0325	0.5105	217758	finn-b-D3_SARCOIDOSIS	Sarcoidosis || id:finn-b-D3_SARCOIDOSIS	TRUE	igd
13	rs261334	15	58726744	C	G	-0.110891	0.011934	3.66016e-20	86.3417	21491	met-c-933	Serum total cholesterol || id:met-c-933	TRUE	reported	igd	C	G	-0.0213	0.0382	0.5784	217758	finn-b-D3_SARCOIDOSIS	Sarcoidosis || id:finn-b-D3_SARCOIDOSIS	TRUE	igd
14	rs2965149	19	45190766	C	T	-0.060409	0.010588	1.63001e-08	32.5518	21491	met-c-933	Serum total cholesterol || id:met-c-933	TRUE	reported	igd	C	T	-0.0376	0.033	0.2543	217758	finn-b-D3_SARCOIDOSIS	Sarcoidosis || id:finn-b-D3_SARCOIDOSIS	TRUE	igd
15	rs2980853	8	126478350	C	A	-0.062495	0.009841	3.27002e-10	40.3285	21491	met-c-933	Serum total cholesterol || id:met-c-933	TRUE	reported	igd	C	A	-0.046	0.0322	0.1534	217758	finn-b-D3_SARCOIDOSIS	Sarcoidosis || id:finn-b-D3_SARCOIDOSIS	TRUE	igd
16	rs3005923	1	56801542	A	G	-0.307983	0.036239	4.01976e-17	72.2273	21491	met-c-933	Serum total cholesterol || id:met-c-933	TRUE	reported	igd	A	G	-0.1563	0.1049	0.1362	217758	finn-b-D3_SARCOIDOSIS	Sarcoidosis || id:finn-b-D3_SARCOIDOSIS	TRUE	igd
17	rs3741298	11	116657561	T	C	-0.091918	0.011811	1.33015e-14	60.5658	21491	met-c-933	Serum total cholesterol || id:met-c-933	TRUE	reported	igd	T	C	-0.0375	0.0382	0.3263	217758	finn-b-D3_SARCOIDOSIS	Sarcoidosis || id:finn-b-D3_SARCOIDOSIS	TRUE	igd
18	rs4665972	2	27598097	C	T	-0.060256	0.010341	8.05008e-09	33.9528	21491	met-c-933	Serum total cholesterol || id:met-c-933	TRUE	reported	igd	C	T	-0.0538	0.0333	0.1065	217758	finn-b-D3_SARCOIDOSIS	Sarcoidosis || id:finn-b-D3_SARCOIDOSIS	TRUE	igd
19	rs629301	1	109818306	T	G	0.101805	0.011948	3.33964e-17	72.6019	21491	met-c-933	Serum total cholesterol || id:met-c-933	TRUE	reported	igd	T	G	-0.0334	0.0393	0.3962	217758	finn-b-D3_SARCOIDOSIS	Sarcoidosis || id:finn-b-D3_SARCOIDOSIS	TRUE	igd
20	rs72999033	19	19366632	T	C	-0.12612	0.021037	2.95999e-09	35.9418	21491	met-c-933	Serum total cholesterol || id:met-c-933	TRUE	reported	igd	T	C	0.0169	0.0657	0.7972	217758	finn-b-D3_SARCOIDOSIS	Sarcoidosis || id:finn-b-D3_SARCOIDOSIS	TRUE	igd
21	rs7412	19	45412079	T	C	-0.411624	0.025288	1.93999e-58	264.955	21491	met-c-933	Serum total cholesterol || id:met-c-933	TRUE	reported	igd	T	C	-0.023	0.0713	0.746899	217758	finn-b-D3_SARCOIDOSIS	Sarcoidosis || id:finn-b-D3_SARCOIDOSIS	TRUE	igd
22	rs79225634	5	74619639	T	C	0.083426	0.010483	3.33964e-15	63.3332	21491	met-c-933	Serum total cholesterol || id:met-c-933	TRUE	reported	igd	T	C	-0.0029	0.0337	0.9322	217758	finn-b-D3_SARCOIDOSIS	Sarcoidosis || id:finn-b-D3_SARCOIDOSIS	TRUE	igd
23	rs952275	2	21221399	G	T	0.088994	0.009891	5.29054e-19	80.9545	21491	met-c-933	Serum total cholesterol || id:met-c-933	TRUE	reported	igd	G	T	0.0452	0.0326	0.166	217758	finn-b-D3_SARCOIDOSIS	Sarcoidosis || id:finn-b-D3_SARCOIDOSIS	TRUE	igd

## Sheet: Table S5
Table S5. The detailed information for 12 shared SNPs between TG and sarcoidosis in forward MR
	SNP	chr	pos	effect_allele.exposure	other_allele.exposure	beta.exposure	se.exposure	pval.exposure	F statistics	samplesize.exposure	id.exposure	exposure	mr_keep.exposure	pval_origin.exposure	data_source.exposure	effect_allele.outcome	other_allele.outcome	beta.outcome	se.outcome	samplesize.outcome	pval.outcome	id.outcome	outcome	mr_keep.outcome	data_source.outcome
1	rs115849089	8	19912370	A	G	-0.162057	0.016663	6.90081e-22	94.5865	21545	met-c-934	Serum total triglycerides || id:met-c-934	TRUE	reported	igd	A	G	-0.047	0.0519	217758	0.3647	finn-b-D3_SARCOIDOSIS	Sarcoidosis || id:finn-b-D3_SARCOIDOSIS	TRUE	igd
2	rs1168041	1	62960250	C	T	0.095641	0.011213	3.40017e-17	72.7519	21545	met-c-934	Serum total triglycerides || id:met-c-934	TRUE	reported	igd	C	T	0.0152	0.0365	217758	0.6761	finn-b-D3_SARCOIDOSIS	Sarcoidosis || id:finn-b-D3_SARCOIDOSIS	TRUE	igd
3	rs1260326	2	27730940	C	T	-0.105996	0.010208	1e-24	107.82	21545	met-c-934	Serum total triglycerides || id:met-c-934	TRUE	reported	igd	C	T	-0.0594	0.0339	217758	0.0798307	finn-b-D3_SARCOIDOSIS	Sarcoidosis || id:finn-b-D3_SARCOIDOSIS	TRUE	igd
4	rs188247550	19	19396616	T	C	-0.188801	0.032582	1.01e-08	33.5779	21545	met-c-934	Serum total triglycerides || id:met-c-934	TRUE	reported	igd	T	C	-0.0244	0.0749	217758	0.7452	finn-b-D3_SARCOIDOSIS	Sarcoidosis || id:finn-b-D3_SARCOIDOSIS	TRUE	igd
5	rs2980853	8	126478350	C	A	-0.074396	0.009824	7.06968e-14	57.3486	21545	met-c-934	Serum total triglycerides || id:met-c-934	TRUE	reported	igd	C	A	-0.046	0.0322	217758	0.1534	finn-b-D3_SARCOIDOSIS	Sarcoidosis || id:finn-b-D3_SARCOIDOSIS	TRUE	igd
6	rs34346326	7	73016181	C	T	-0.098912	0.013061	7.07946e-14	57.3515	21545	met-c-934	Serum total triglycerides || id:met-c-934	TRUE	reported	igd	C	T	-0.0505	0.042	217758	0.2294	finn-b-D3_SARCOIDOSIS	Sarcoidosis || id:finn-b-D3_SARCOIDOSIS	TRUE	igd
7	rs429358	19	45411941	C	T	0.117062	0.013402	5.86949e-18	76.2944	21545	met-c-934	Serum total triglycerides || id:met-c-934	TRUE	reported	igd	C	T	0.0137	0.0424	217758	0.7472	finn-b-D3_SARCOIDOSIS	Sarcoidosis || id:finn-b-D3_SARCOIDOSIS	TRUE	igd
8	rs4296389	2	21142994	T	C	-0.09141	0.010531	9.41022e-18	75.3439	21545	met-c-934	Serum total triglycerides || id:met-c-934	TRUE	reported	igd	T	C	-0.0397	0.0345	217758	0.2498	finn-b-D3_SARCOIDOSIS	Sarcoidosis || id:finn-b-D3_SARCOIDOSIS	TRUE	igd
9	rs72999033	19	19366632	T	C	-0.168871	0.021006	1.90985e-15	64.6284	21545	met-c-934	Serum total triglycerides || id:met-c-934	TRUE	reported	igd	T	C	0.0169	0.0657	217758	0.7972	finn-b-D3_SARCOIDOSIS	Sarcoidosis || id:finn-b-D3_SARCOIDOSIS	TRUE	igd
10	rs821840	16	56994528	G	A	-0.081525	0.011645	4.48952e-12	49.012	21545	met-c-934	Serum total triglycerides || id:met-c-934	TRUE	reported	igd	G	A	0.0475	0.036	217758	0.1874	finn-b-D3_SARCOIDOSIS	Sarcoidosis || id:finn-b-D3_SARCOIDOSIS	TRUE	igd
11	rs9472125	6	43756169	T	C	-0.09456	0.016117	6.64003e-09	34.4228	21545	met-c-934	Serum total triglycerides || id:met-c-934	TRUE	reported	igd	T	C	0.0114	0.0423	217758	0.788301	finn-b-D3_SARCOIDOSIS	Sarcoidosis || id:finn-b-D3_SARCOIDOSIS	TRUE	igd
12	rs964184	11	116648917	C	G	-0.232689	0.013971	6.00067e-61	277.394	21545	met-c-934	Serum total triglycerides || id:met-c-934	TRUE	reported	igd	C	G	-0.0235	0.0457	217758	0.6072	finn-b-D3_SARCOIDOSIS	Sarcoidosis || id:finn-b-D3_SARCOIDOSIS	TRUE	igd
