# Supplementary material for: Blood glucose and lipids are associated with sarcoidosis: findings from observational and mendelian randomization studies
Source: Respir Res. 2024 Jan 22;25:50. doi: 10.1186/s12931-023-02663-4 (PMC10804582; doi:10.1186/s12931-023-02663-4)
Supplement: Supplementary file 2 — Supplementary Material 2 [file 12931_2023_2663_MOESM2_ESM.xls]

## Sheet: Table S6
Table S6. The detailed information for 6 shared SNPs between sarcoidosis and fasting glucose in reverse MR
	SNP	chr	pos	effect_allele.exposure	other_allele.exposure	beta.exposure	se.exposure	pval.exposure	F statistics	samplesize.exposure	id.exposure	exposure	mr_keep.exposure	pval_origin.exposure	data_source.exposure	effect_allele.outcome	other_allele.outcome	beta.outcome	se.outcome	pval.outcome	samplesize.outcome	id.outcome	outcome	mr_keep.outcome	data_source.outcome
1	rs1079242	10	81917708	G	A	-0.2573	0.0328	4.06163e-15	61.5364	217758	finn-b-D3_SARCOIDOSIS	Sarcoidosis || id:finn-b-D3_SARCOIDOSIS	TRUE	reported	igd	G	A	0.0018	0.0017	0.282	200622	ebi-a-GCST90002232	Fasting glucose || id:ebi-a-GCST90002232	TRUE	igd
2	rs11690163	2	198527507	T	A	0.1894	0.0331	1.07599e-08	32.7419	217758	finn-b-D3_SARCOIDOSIS	Sarcoidosis || id:finn-b-D3_SARCOIDOSIS	TRUE	reported	igd	T	A	-0.001	0.0019	0.630901	200622	ebi-a-GCST90002232	Fasting glucose || id:ebi-a-GCST90002232	TRUE	igd
3	rs479777	11	64107477	C	T	-0.1833	0.0333	3.79901e-08	30.2996	217758	finn-b-D3_SARCOIDOSIS	Sarcoidosis || id:finn-b-D3_SARCOIDOSIS	TRUE	reported	igd	C	T	0.0001	0.0019	0.9173	200622	ebi-a-GCST90002232	Fasting glucose || id:ebi-a-GCST90002232	TRUE	igd
4	rs6918317	6	32381210	C	T	-0.2904	0.0382	3.13473e-14	57.7918	217758	finn-b-D3_SARCOIDOSIS	Sarcoidosis || id:finn-b-D3_SARCOIDOSIS	TRUE	reported	igd	C	T	0.0002	0.0021	0.8286	200622	ebi-a-GCST90002232	Fasting glucose || id:ebi-a-GCST90002232	TRUE	igd
5	rs7566220	2	203594559	G	A	0.2082	0.0362	8.97697e-09	33.0784	217758	finn-b-D3_SARCOIDOSIS	Sarcoidosis || id:finn-b-D3_SARCOIDOSIS	TRUE	reported	igd	G	A	-0.0004	0.0019	0.4062	200622	ebi-a-GCST90002232	Fasting glucose || id:ebi-a-GCST90002232	TRUE	igd
6	rs9277418	6	33052128	T	C	0.2246	0.0375	2.01799e-09	35.8721	217758	finn-b-D3_SARCOIDOSIS	Sarcoidosis || id:finn-b-D3_SARCOIDOSIS	TRUE	reported	igd	T	C	0.0006	0.0022	0.4969	200622	ebi-a-GCST90002232	Fasting glucose || id:ebi-a-GCST90002232	TRUE	igd

## Sheet: Table S7
Table S7. The detailed information for 6 shared SNPs between sarcoidosis and HDLC in reverse MR
	SNP	chr	pos	effect_allele.exposure	other_allele.exposure	beta.exposure	se.exposure	pval.exposure	F statistics	samplesize.exposure	id.exposure	exposure	mr_keep.exposure	pval_origin.exposure	data_source.exposure	effect_allele.outcome	other_allele.outcome	beta.outcome	se.outcome	pval.outcome	samplesize.outcome	id.outcome	outcome	mr_keep.outcome	data_source.outcome
1	rs1079242	10	81917708	G	A	-0.2573	0.0328	4.06163e-15	61.5364	217758	finn-b-D3_SARCOIDOSIS	Sarcoidosis || id:finn-b-D3_SARCOIDOSIS	TRUE	reported	igd	G	A	-0.00328712	0.00191289	0.0860003	403943	ieu-b-109	HDL cholesterol || id:ieu-b-109	TRUE	igd
2	rs11690163	2	198527507	T	A	0.1894	0.0331	1.07599e-08	32.7419	217758	finn-b-D3_SARCOIDOSIS	Sarcoidosis || id:finn-b-D3_SARCOIDOSIS	TRUE	reported	igd	T	A	0.00309009	0.00203901	0.13	403943	ieu-b-109	HDL cholesterol || id:ieu-b-109	TRUE	igd
3	rs479777	11	64107477	C	T	-0.1833	0.0333	3.79901e-08	30.2996	217758	finn-b-D3_SARCOIDOSIS	Sarcoidosis || id:finn-b-D3_SARCOIDOSIS	TRUE	reported	igd	C	T	-0.00466036	0.00200939	0.02	403943	ieu-b-109	HDL cholesterol || id:ieu-b-109	TRUE	igd
4	rs6918317	6	32381210	C	T	-0.2904	0.0382	3.13473e-14	57.7918	217758	finn-b-D3_SARCOIDOSIS	Sarcoidosis || id:finn-b-D3_SARCOIDOSIS	TRUE	reported	igd	C	T	0.0134548	0.00191223	1.99986e-12	403943	ieu-b-109	HDL cholesterol || id:ieu-b-109	TRUE	igd
5	rs7566220	2	203594559	G	A	0.2082	0.0362	8.97697e-09	33.0784	217758	finn-b-D3_SARCOIDOSIS	Sarcoidosis || id:finn-b-D3_SARCOIDOSIS	TRUE	reported	igd	G	A	-0.0198564	0.00208219	1.50003e-21	403943	ieu-b-109	HDL cholesterol || id:ieu-b-109	TRUE	igd
6	rs9277418	6	33051749	T	C	0.2246	0.0375	2.01799e-09	35.8721	217758	finn-b-D3_SARCOIDOSIS	Sarcoidosis || id:finn-b-D3_SARCOIDOSIS	TRUE	reported	igd	T	C	-0.00550971	0.00207653	0.008	403943	ieu-b-109	HDL cholesterol || id:ieu-b-109	TRUE	igd

## Sheet: Table S8
Table S8. The detailed information for 6 shared SNPs between sarcoidosis and LDLC in reverse MR
	SNP	chr	pos	effect_allele.exposure	other_allele.exposure	beta.exposure	se.exposure	pval.exposure	F statistics	samplesize.exposure	id.exposure	exposure	mr_keep.exposure	pval_origin.exposure	data_source.exposure	effect_allele.outcome	other_allele.outcome	beta.outcome	se.outcome	pval.outcome	samplesize.outcome	id.outcome	outcome	mr_keep.outcome	data_source.outcome
1	rs1079242	10	81917708	G	A	-0.2573	0.0328	4.06163e-15	61.5364	217758	finn-b-D3_SARCOIDOSIS	Sarcoidosis || id:finn-b-D3_SARCOIDOSIS	TRUE	reported	igd	G	A	-0.00106463	0.00209186	0.61	440546	ieu-b-110	LDL cholesterol || id:ieu-b-110	TRUE	igd
2	rs11690163	2	198527507	T	A	0.1894	0.0331	1.07599e-08	32.7419	217758	finn-b-D3_SARCOIDOSIS	Sarcoidosis || id:finn-b-D3_SARCOIDOSIS	TRUE	reported	igd	T	A	0.0061775	0.00223094	0.00560003	440546	ieu-b-110	LDL cholesterol || id:ieu-b-110	TRUE	igd
3	rs479777	11	64107477	C	T	-0.1833	0.0333	3.79901e-08	30.2996	217758	finn-b-D3_SARCOIDOSIS	Sarcoidosis || id:finn-b-D3_SARCOIDOSIS	TRUE	reported	igd	C	T	0.00609936	0.00220195	0.00560003	440546	ieu-b-110	LDL cholesterol || id:ieu-b-110	TRUE	igd
4	rs6918317	6	32381210	C	T	-0.2904	0.0382	3.13473e-14	57.7918	217758	finn-b-D3_SARCOIDOSIS	Sarcoidosis || id:finn-b-D3_SARCOIDOSIS	TRUE	reported	igd	C	T	0.0148491	0.00209164	1.29987e-12	440546	ieu-b-110	LDL cholesterol || id:ieu-b-110	TRUE	igd
5	rs7566220	2	203594559	G	A	0.2082	0.0362	8.97697e-09	33.0784	217758	finn-b-D3_SARCOIDOSIS	Sarcoidosis || id:finn-b-D3_SARCOIDOSIS	TRUE	reported	igd	G	A	-0.0153856	0.00227801	1.39991e-11	440546	ieu-b-110	LDL cholesterol || id:ieu-b-110	TRUE	igd
6	rs9277418	6	33051749	T	C	0.2246	0.0375	2.01799e-09	35.8721	217758	finn-b-D3_SARCOIDOSIS	Sarcoidosis || id:finn-b-D3_SARCOIDOSIS	TRUE	reported	igd	T	C	-0.000801792	0.00227185	0.719999	440546	ieu-b-110	LDL cholesterol || id:ieu-b-110	TRUE	igd

## Sheet: Table S9
Table S9. The detailed information for 5 shared SNPs between sarcoidosis and TC in reverse MR
	SNP	chr	pos	effect_allele.exposure	other_allele.exposure	beta.exposure	se.exposure	pval.exposure	F statistics	samplesize.exposure	id.exposure	exposure	mr_keep.exposure	pval_origin.exposure	data_source.exposure	effect_allele.outcome	other_allele.outcome	beta.outcome	se.outcome	pval.outcome	samplesize.outcome	id.outcome	outcome	mr_keep.outcome	data_source.outcome
1	rs1079242	10	81917708	G	A	-0.2573	0.0328	4.06163e-15	61.5364	217758	finn-b-D3_SARCOIDOSIS	Sarcoidosis || id:finn-b-D3_SARCOIDOSIS	TRUE	reported	igd	G	A	-0.005897	0.009944	0.556939	21491	met-c-933	Serum total cholesterol || id:met-c-933	TRUE	igd
2	rs11690163	2	198527507	T	A	0.1894	0.0331	1.07599e-08	32.7419	217758	finn-b-D3_SARCOIDOSIS	Sarcoidosis || id:finn-b-D3_SARCOIDOSIS	TRUE	reported	igd	T	A	0.013828	0.01025	0.181412	21485	met-c-933	Serum total cholesterol || id:met-c-933	TRUE	igd
3	rs479777	11	64107477	C	T	-0.1833	0.0333	3.79901e-08	30.2996	217758	finn-b-D3_SARCOIDOSIS	Sarcoidosis || id:finn-b-D3_SARCOIDOSIS	TRUE	reported	igd	C	T	0.000587	0.010249	0.954704	21487	met-c-933	Serum total cholesterol || id:met-c-933	TRUE	igd
4	rs7566220	2	203594559	G	A	0.2082	0.0362	8.97697e-09	33.0784	217758	finn-b-D3_SARCOIDOSIS	Sarcoidosis || id:finn-b-D3_SARCOIDOSIS	TRUE	reported	igd	G	A	-0.012228	0.011028	0.272056	21485	met-c-933	Serum total cholesterol || id:met-c-933	TRUE	igd
5	rs9277418	6	33055538	T	C	0.2246	0.0375	2.01799e-09	35.8721	217758	finn-b-D3_SARCOIDOSIS	Sarcoidosis || id:finn-b-D3_SARCOIDOSIS	TRUE	reported	igd	T	C	-0.005703	0.012315	0.646446	17779	met-c-933	Serum total cholesterol || id:met-c-933	TRUE	igd

## Sheet: Table S10
Table S10. The detailed information for 5 shared SNPs between sarcoidosis and TG in reverse MR
	SNP	chr	pos	effect_allele.exposure	other_allele.exposure	beta.exposure	se.exposure	pval.exposure	F statistics	samplesize.exposure	id.exposure	exposure	mr_keep.exposure	pval_origin.exposure	data_source.exposure	effect_allele.outcome	other_allele.outcome	beta.outcome	se.outcome	pval.outcome	samplesize.outcome	id.outcome	outcome	mr_keep.outcome	data_source.outcome
1	rs1079242	10	81917708	G	A	-0.2573	0.0328	4.06163e-15	61.5364	217758	finn-b-D3_SARCOIDOSIS	Sarcoidosis || id:finn-b-D3_SARCOIDOSIS	TRUE	reported	igd	G	A	-0.007369	0.009945	0.463552	21545	met-c-934	Serum total triglycerides || id:met-c-934	TRUE	igd
2	rs11690163	2	198527507	T	A	0.1894	0.0331	1.07599e-08	32.7419	217758	finn-b-D3_SARCOIDOSIS	Sarcoidosis || id:finn-b-D3_SARCOIDOSIS	TRUE	reported	igd	T	A	0.00832	0.010238	0.421447	21539	met-c-934	Serum total triglycerides || id:met-c-934	TRUE	igd
3	rs479777	11	64107477	C	T	-0.1833	0.0333	3.79901e-08	30.2996	217758	finn-b-D3_SARCOIDOSIS	Sarcoidosis || id:finn-b-D3_SARCOIDOSIS	TRUE	reported	igd	C	T	-0.001145	0.010236	0.911833	21541	met-c-934	Serum total triglycerides || id:met-c-934	TRUE	igd
4	rs7566220	2	203594559	G	A	0.2082	0.0362	8.97697e-09	33.0784	217758	finn-b-D3_SARCOIDOSIS	Sarcoidosis || id:finn-b-D3_SARCOIDOSIS	TRUE	reported	igd	G	A	-0.021984	0.011008	0.0482048	21539	met-c-934	Serum total triglycerides || id:met-c-934	TRUE	igd
5	rs9277418	6	33055538	T	C	0.2246	0.0375	2.01799e-09	35.8721	217758	finn-b-D3_SARCOIDOSIS	Sarcoidosis || id:finn-b-D3_SARCOIDOSIS	TRUE	reported	igd	T	C	0.003968	0.012322	0.750019	17779	met-c-934	Serum total triglycerides || id:met-c-934	TRUE	igd
